# Supplementary material for: Functional annotation and distribution overview of RNA families in 27 Streptococcus agalactiae genomes
Source: BMC Genomics. 2018 Jul 28;19:556. doi: 10.1186/s12864-018-4951-z (PMC6064168; doi:10.1186/s12864-018-4951-z)
Supplement: Supplementary file 4 — GFF3 annotations for all classified Regions and ncRNAs. (ZIP 1638 kb) [file 12864_2018_4951_MOESM4_ESM.zip › Additional file 4/Core_Shared_and_Exclusive_Regions/SHARED_HG939456.gff]

HG939456	Mauve	SHARED	998696	998752	.	.	.	Notes=Lenght56	CP007632,998696,998752;CP006910,998696,998752;
HG939456	Mauve	SHARED	1217805	1218040	.	.	.	Notes=Lenght235	CP011329,1217805,1218040;
HG939456	Mauve	SHARED	1127860	1127872	.	.	.	Notes=Lenght12	HF952105,1127860,1127872;CP006910,1127860,1127872;
HG939456	Mauve	SHARED	1002031	1002102	.	.	.	Notes=Lenght71	CP006910,1002031,1002102;
HG939456	Mauve	SHARED	98978	99178	.	.	.	Notes=Lenght200	HF952105,98978,99178;CP006910,98978,99178;
HG939456	Mauve	SHARED	99179	99416	.	.	.	Notes=Lenght237	HF952105,99179,99416;CP007632,99179,99416;CP006910,99179,99416;
HG939456	Mauve	SHARED	685857	687713	.	.	.	Notes=Lenght1856	CP003810,685857,687713;CP007632,685857,687713;CP007572,685857,687713;CP007571,685857,687713;CP007570,685857,687713;CP011325,685857,687713;CP011326,685857,687713;CP011327,685857,687713;
HG939456	Mauve	SHARED	1868101	1868351	.	.	.	Notes=Lenght250	AE009948,1868101,1868351;CP007631,1868101,1868351;CP007632,1868101,1868351;CP011329,1868101,1868351;
HG939456	Mauve	SHARED	1868454	1868542	.	.	.	Notes=Lenght88	AE009948,1868454,1868542;CP007631,1868454,1868542;CP007632,1868454,1868542;CP011329,1868454,1868542;
HG939456	Mauve	SHARED	1863901	1864119	.	.	.	Notes=Lenght218	AE009948,1863901,1864119;CP007631,1863901,1864119;CP007632,1863901,1864119;CP011329,1863901,1864119;
HG939456	Mauve	SHARED	1869953	1870080	.	.	.	Notes=Lenght127	AE009948,1869953,1870080;CP007631,1869953,1870080;CP007632,1869953,1870080;CP011329,1869953,1870080;
HG939456	Mauve	SHARED	1868543	1868570	.	.	.	Notes=Lenght27	AE009948,1868543,1868570;CP007632,1868543,1868570;CP011329,1868543,1868570;
HG939456	Mauve	SHARED	1868571	1868603	.	.	.	Notes=Lenght32	AE009948,1868571,1868603;CP007631,1868571,1868603;CP007632,1868571,1868603;CP011329,1868571,1868603;
HG939456	Mauve	SHARED	1867276	1867321	.	.	.	Notes=Lenght45	AE009948,1867276,1867321;CP007631,1867276,1867321;CP007632,1867276,1867321;CP011329,1867276,1867321;
HG939456	Mauve	SHARED	1867411	1867436	.	.	.	Notes=Lenght25	AE009948,1867411,1867436;CP007631,1867411,1867436;CP007632,1867411,1867436;CP011329,1867411,1867436;
HG939456	Mauve	SHARED	998753	998830	.	.	.	Notes=Lenght77	AL732656,998753,998830;CP007632,998753,998830;CP006910,998753,998830;CP007572,998753,998830;CP007571,998753,998830;CP007570,998753,998830;
HG939456	Mauve	SHARED	998866	998896	.	.	.	Notes=Lenght30	AL732656,998866,998896;CP007632,998866,998896;CP006910,998866,998896;CP007572,998866,998896;CP007571,998866,998896;CP007570,998866,998896;
HG939456	Mauve	SHARED	1256746	1256875	.	.	.	Notes=Lenght129	AL732656,1256746,1256875;CP000114,1256746,1256875;CP007632,1256746,1256875;CP007572,1256746,1256875;CP007571,1256746,1256875;CP007570,1256746,1256875;
HG939456	Mauve	SHARED	993525	993897	.	.	.	Notes=Lenght372	CP007632,993525,993897;
HG939456	Mauve	SHARED	1371033	1372468	.	.	.	Notes=Lenght1435	CP007632,1371033,1372468;
HG939456	Mauve	SHARED	609524	610642	.	.	.	Notes=Lenght1118	CP007632,609524,610642;
HG939456	Mauve	SHARED	853694	855528	.	.	.	Notes=Lenght1834	CP003810,853694,855528;CP007632,853694,855528;CP007572,853694,855528;CP007571,853694,855528;CP007570,853694,855528;CP011325,853694,855528;CP011326,853694,855528;CP011327,853694,855528;
HG939456	Mauve	SHARED	993936	994503	.	.	.	Notes=Lenght567	CP007632,993936,994503;
HG939456	Mauve	SHARED	994892	995166	.	.	.	Notes=Lenght274	CP007632,994892,995166;
HG939456	Mauve	SHARED	1890736	1891117	.	.	.	Notes=Lenght381	CP006910,1890736,1891117;
HG939456	Mauve	SHARED	1397135	1398332	.	.	.	Notes=Lenght1197	CP007632,1397135,1398332;
HG939456	Mauve	SHARED	1855075	1857296	.	.	.	Notes=Lenght2221	CP007632,1855075,1857296;
HG939456	Mauve	SHARED	1872499	1872542	.	.	.	Notes=Lenght43	CP007631,1872499,1872542;CP007632,1872499,1872542;
HG939456	Mauve	SHARED	1872486	1872498	.	.	.	Notes=Lenght12	CP007632,1872486,1872498;
HG939456	Mauve	SHARED	1872306	1872485	.	.	.	Notes=Lenght179	CP007631,1872306,1872485;CP007632,1872306,1872485;
HG939456	Mauve	SHARED	22321	22393	.	.	.	Notes=Lenght72	CP003919,22321,22393;HF952106,22321,22393;HF952105,22321,22393;CP007482,22321,22393;CP007565,22321,22393;CP007632,22321,22393;FO393392,22321,22393;CP011328,22321,22393;
HG939456	Mauve	SHARED	442415	442465	.	.	.	Notes=Lenght50	CP000114,442415,442465;CP003810,442415,442465;CP007572,442415,442465;CP007571,442415,442465;CP007570,442415,442465;CP011325,442415,442465;CP011326,442415,442465;CP011327,442415,442465;
HG939456	Mauve	SHARED	998359	998626	.	.	.	Notes=Lenght267	AL732656,998359,998626;CP007632,998359,998626;CP006910,998359,998626;CP007572,998359,998626;CP007571,998359,998626;CP007570,998359,998626;
HG939456	Mauve	SHARED	457852	459085	.	.	.	Notes=Lenght1233	CP006910,457852,459085;
HG939456	Mauve	SHARED	1127504	1127548	.	.	.	Notes=Lenght44	HF952106,1127504,1127548;HF952105,1127504,1127548;CP006910,1127504,1127548;
HG939456	Mauve	SHARED	99422	99461	.	.	.	Notes=Lenght39	CP003919,99422,99461;HF952105,99422,99461;CP006910,99422,99461;
HG939456	Mauve	SHARED	99563	99620	.	.	.	Notes=Lenght57	CP003919,99563,99620;HF952105,99563,99620;CP006910,99563,99620;
HG939456	Mauve	SHARED	2014404	2015032	.	.	.	Notes=Lenght628	HF952105,2014404,2015032;
HG939456	Mauve	SHARED	2015483	2015593	.	.	.	Notes=Lenght110	HF952105,2015483,2015593;
HG939456	Mauve	SHARED	2019829	2020019	.	.	.	Notes=Lenght190	CP000114,2019829,2020019;
HG939456	Mauve	SHARED	673064	673077	.	.	.	Notes=Lenght13	CP007632,673064,673077;
HG939456	Mauve	SHARED	1001614	1001660	.	.	.	Notes=Lenght46	CP006910,1001614,1001660;
HG939456	Mauve	SHARED	998831	998865	.	.	.	Notes=Lenght34	CP007632,998831,998865;CP006910,998831,998865;
HG939456	Mauve	SHARED	629325	629340	.	.	.	Notes=Lenght15	CP000114,629325,629340;CP003810,629325,629340;HF952104,629325,629340;HF952106,629325,629340;HF952105,629325,629340;CP007632,629325,629340;CP010867,629325,629340;CP011325,629325,629340;CP011326,629325,629340;CP010319,629325,629340;
HG939456	Mauve	SHARED	629410	629445	.	.	.	Notes=Lenght35	HF952104,629410,629445;HF952106,629410,629445;HF952105,629410,629445;CP007632,629410,629445;CP010867,629410,629445;CP010319,629410,629445;
HG939456	Mauve	SHARED	631480	631690	.	.	.	Notes=Lenght210	CP007632,631480,631690;CP010319,631480,631690;
HG939456	Mauve	SHARED	734281	734353	.	.	.	Notes=Lenght72	HF952105,734281,734353;CP007482,734281,734353;CP007565,734281,734353;CP007632,734281,734353;CP006910,734281,734353;CP007572,734281,734353;CP007571,734281,734353;CP007570,734281,734353;FO393392,734281,734353;CP011328,734281,734353;CP010319,734281,734353;
HG939456	Mauve	SHARED	794404	794414	.	.	.	Notes=Lenght10	AL732656,794404,794414;HF952106,794404,794414;CP007632,794404,794414;CP010319,794404,794414;
HG939456	Mauve	SHARED	101488	101607	.	.	.	Notes=Lenght119	CP003919,101488,101607;HF952106,101488,101607;HF952105,101488,101607;CP007482,101488,101607;CP007565,101488,101607;CP007632,101488,101607;CP006910,101488,101607;FO393392,101488,101607;CP011328,101488,101607;CP010319,101488,101607;
HG939456	Mauve	SHARED	101608	101834	.	.	.	Notes=Lenght226	CP003919,101608,101834;HF952106,101608,101834;HF952105,101608,101834;CP007482,101608,101834;CP007565,101608,101834;CP007632,101608,101834;CP006910,101608,101834;FO393392,101608,101834;CP011328,101608,101834;CP010319,101608,101834;
HG939456	Mauve	SHARED	101844	101857	.	.	.	Notes=Lenght13	CP003919,101844,101857;HF952106,101844,101857;HF952105,101844,101857;CP007482,101844,101857;CP007565,101844,101857;CP007632,101844,101857;CP006910,101844,101857;FO393392,101844,101857;CP011328,101844,101857;CP010319,101844,101857;
HG939456	Mauve	SHARED	145626	145664	.	.	.	Notes=Lenght38	CP003919,145626,145664;HF952106,145626,145664;HF952105,145626,145664;CP007482,145626,145664;CP007565,145626,145664;CP006910,145626,145664;CP007572,145626,145664;CP007571,145626,145664;CP007570,145626,145664;FO393392,145626,145664;CP011328,145626,145664;CP010319,145626,145664;
HG939456	Mauve	SHARED	145665	145684	.	.	.	Notes=Lenght19	AE009948,145665,145684;CP003919,145665,145684;HF952104,145665,145684;HF952106,145665,145684;HF952105,145665,145684;CP007482,145665,145684;CP007565,145665,145684;CP007631,145665,145684;CP006910,145665,145684;CP007572,145665,145684;CP007571,145665,145684;CP007570,145665,145684;FO393392,145665,145684;CP010867,145665,145684;CP011328,145665,145684;CP011329,145665,145684;CP010319,145665,145684;
HG939456	Mauve	SHARED	191808	191819	.	.	.	Notes=Lenght11	AL732656,191808,191819;CP006910,191808,191819;CP010319,191808,191819;
HG939456	Mauve	SHARED	871717	871780	.	.	.	Notes=Lenght63	AE009948,871717,871780;HF952106,871717,871780;HF952105,871717,871780;CP007631,871717,871780;CP007632,871717,871780;CP006910,871717,871780;CP011329,871717,871780;CP010319,871717,871780;
HG939456	Mauve	SHARED	613992	614064	.	.	.	Notes=Lenght72	HF952106,613992,614064;HF952105,613992,614064;CP007632,613992,614064;CP006910,613992,614064;CP010319,613992,614064;
HG939456	Mauve	SHARED	614191	614364	.	.	.	Notes=Lenght173	HF952106,614191,614364;HF952105,614191,614364;CP007632,614191,614364;CP006910,614191,614364;CP010319,614191,614364;
HG939456	Mauve	SHARED	614491	614564	.	.	.	Notes=Lenght73	HF952106,614491,614564;HF952105,614491,614564;CP007632,614491,614564;CP006910,614491,614564;CP010319,614491,614564;
HG939456	Mauve	SHARED	614742	614812	.	.	.	Notes=Lenght70	HF952106,614742,614812;HF952105,614742,614812;CP007632,614742,614812;CP006910,614742,614812;CP010319,614742,614812;
HG939456	Mauve	SHARED	615015	615039	.	.	.	Notes=Lenght24	HF952106,615015,615039;HF952105,615015,615039;CP007632,615015,615039;CP006910,615015,615039;CP010319,615015,615039;
HG939456	Mauve	SHARED	615240	615314	.	.	.	Notes=Lenght74	HF952106,615240,615314;HF952105,615240,615314;CP007632,615240,615314;CP006910,615240,615314;CP010319,615240,615314;
HG939456	Mauve	SHARED	615463	615591	.	.	.	Notes=Lenght128	HF952106,615463,615591;HF952105,615463,615591;CP007632,615463,615591;CP006910,615463,615591;CP010319,615463,615591;
HG939456	Mauve	SHARED	615713	615841	.	.	.	Notes=Lenght128	HF952106,615713,615841;HF952105,615713,615841;CP007632,615713,615841;CP006910,615713,615841;CP010319,615713,615841;
HG939456	Mauve	SHARED	615968	616086	.	.	.	Notes=Lenght118	HF952106,615968,616086;HF952105,615968,616086;CP007632,615968,616086;CP006910,615968,616086;CP010319,615968,616086;
HG939456	Mauve	SHARED	629305	629316	.	.	.	Notes=Lenght11	CP000114,629305,629316;CP003810,629305,629316;HF952104,629305,629316;HF952106,629305,629316;HF952105,629305,629316;CP007632,629305,629316;CP010867,629305,629316;CP011325,629305,629316;CP011326,629305,629316;CP011327,629305,629316;CP010319,629305,629316;
HG939456	Mauve	SHARED	97736	97785	.	.	.	Notes=Lenght49	AL732656,97736,97785;CP000114,97736,97785;CP003810,97736,97785;CP003919,97736,97785;HF952106,97736,97785;HF952105,97736,97785;CP007482,97736,97785;CP007565,97736,97785;CP007632,97736,97785;CP006910,97736,97785;CP007572,97736,97785;CP007571,97736,97785;CP007570,97736,97785;FO393392,97736,97785;CP011325,97736,97785;CP011326,97736,97785;CP011328,97736,97785;CP010319,97736,97785;
HG939456	Mauve	SHARED	98739	98827	.	.	.	Notes=Lenght88	HF952106,98739,98827;HF952105,98739,98827;CP006910,98739,98827;CP007572,98739,98827;CP007571,98739,98827;CP007570,98739,98827;CP010319,98739,98827;
HG939456	Mauve	SHARED	99660	101395	.	.	.	Notes=Lenght1735	CP003919,99660,101395;HF952106,99660,101395;HF952105,99660,101395;CP007482,99660,101395;CP007565,99660,101395;CP007632,99660,101395;CP006910,99660,101395;FO393392,99660,101395;CP011328,99660,101395;CP010319,99660,101395;
HG939456	Mauve	SHARED	101396	101487	.	.	.	Notes=Lenght91	HF952106,101396,101487;HF952105,101396,101487;CP007482,101396,101487;CP007565,101396,101487;CP007632,101396,101487;CP006910,101396,101487;FO393392,101396,101487;CP011328,101396,101487;CP010319,101396,101487;
HG939456	Mauve	SHARED	353792	353817	.	.	.	Notes=Lenght25	AL732656,353792,353817;CP000114,353792,353817;CP003919,353792,353817;HF952106,353792,353817;HF952105,353792,353817;CP007482,353792,353817;CP007565,353792,353817;CP007632,353792,353817;CP006910,353792,353817;CP007572,353792,353817;CP007571,353792,353817;CP007570,353792,353817;FO393392,353792,353817;CP011325,353792,353817;CP011326,353792,353817;CP011328,353792,353817;CP010319,353792,353817;
HG939456	Mauve	SHARED	353818	353844	.	.	.	Notes=Lenght26	AL732656,353818,353844;CP000114,353818,353844;CP003919,353818,353844;HF952106,353818,353844;HF952105,353818,353844;CP007482,353818,353844;CP007565,353818,353844;CP007632,353818,353844;CP006910,353818,353844;CP007572,353818,353844;CP007571,353818,353844;CP007570,353818,353844;FO393392,353818,353844;CP011325,353818,353844;CP011326,353818,353844;CP011327,353818,353844;CP011328,353818,353844;CP010319…
HG939456	Mauve	SHARED	354190	354247	.	.	.	Notes=Lenght57	AL732656,354190,354247;CP000114,354190,354247;CP003919,354190,354247;HF952106,354190,354247;HF952105,354190,354247;CP007482,354190,354247;CP007565,354190,354247;CP007632,354190,354247;CP006910,354190,354247;CP007572,354190,354247;CP007571,354190,354247;CP007570,354190,354247;FO393392,354190,354247;CP011325,354190,354247;CP011326,354190,354247;CP011328,354190,354247;CP010319,354190,354247;
HG939456	Mauve	SHARED	354336	354347	.	.	.	Notes=Lenght11	AL732656,354336,354347;CP000114,354336,354347;CP003919,354336,354347;HF952106,354336,354347;HF952105,354336,354347;CP007482,354336,354347;CP007565,354336,354347;CP007632,354336,354347;CP006910,354336,354347;CP007572,354336,354347;CP007571,354336,354347;CP007570,354336,354347;FO393392,354336,354347;CP011325,354336,354347;CP011327,354336,354347;CP011328,354336,354347;CP010319,354336,354347;
HG939456	Mauve	SHARED	354633	354646	.	.	.	Notes=Lenght13	CP003919,354633,354646;HF952106,354633,354646;HF952105,354633,354646;CP007482,354633,354646;CP007565,354633,354646;CP007632,354633,354646;CP006910,354633,354646;FO393392,354633,354646;CP011326,354633,354646;CP011328,354633,354646;CP010319,354633,354646;
HG939456	Mauve	SHARED	455056	455372	.	.	.	Notes=Lenght316	CP003919,455056,455372;HF952106,455056,455372;HF952105,455056,455372;CP007482,455056,455372;CP007565,455056,455372;CP007632,455056,455372;CP006910,455056,455372;FO393392,455056,455372;CP011328,455056,455372;CP010319,455056,455372;
HG939456	Mauve	SHARED	455373	456157	.	.	.	Notes=Lenght784	CP003919,455373,456157;HF952106,455373,456157;HF952105,455373,456157;CP007482,455373,456157;CP007565,455373,456157;CP007632,455373,456157;CP006910,455373,456157;FO393392,455373,456157;CP011328,455373,456157;CP010319,455373,456157;
HG939456	Mauve	SHARED	29670	29684	.	.	.	Notes=Lenght14	AL732656,29670,29684;HF952106,29670,29684;HF952105,29670,29684;CP007482,29670,29684;CP007565,29670,29684;CP007632,29670,29684;CP006910,29670,29684;CP007572,29670,29684;CP007571,29670,29684;CP007570,29670,29684;FO393392,29670,29684;CP011328,29670,29684;CP010319,29670,29684;
HG939456	Mauve	SHARED	60977	63170	.	.	.	Notes=Lenght2193	CP010319,60977,63170;
HG939456	Mauve	SHARED	63171	63189	.	.	.	Notes=Lenght18	AL732656,63171,63189;HF952105,63171,63189;CP007632,63171,63189;CP006910,63171,63189;CP010319,63171,63189;
HG939456	Mauve	SHARED	63190	63213	.	.	.	Notes=Lenght23	AL732656,63190,63213;HF952105,63190,63213;CP007632,63190,63213;CP006910,63190,63213;CP007572,63190,63213;CP007571,63190,63213;CP007570,63190,63213;CP010319,63190,63213;
HG939456	Mauve	SHARED	94288	94690	.	.	.	Notes=Lenght402	AL732656,94288,94690;CP000114,94288,94690;CP003919,94288,94690;HF952106,94288,94690;HF952105,94288,94690;CP007482,94288,94690;CP007565,94288,94690;CP007632,94288,94690;CP006910,94288,94690;CP007572,94288,94690;CP007571,94288,94690;CP007570,94288,94690;FO393392,94288,94690;CP011326,94288,94690;CP011327,94288,94690;CP011328,94288,94690;CP010319,94288,94690;
HG939456	Mauve	SHARED	1982215	1982254	.	.	.	Notes=Lenght39	AL732656,1982215,1982254;CP007632,1982215,1982254;CP007572,1982215,1982254;CP007571,1982215,1982254;CP007570,1982215,1982254;
HG939456	Mauve	SHARED	1892269	1892302	.	.	.	Notes=Lenght33	HF952105,1892269,1892302;CP007572,1892269,1892302;CP007571,1892269,1892302;CP007570,1892269,1892302;
HG939456	Mauve	SHARED	451946	451963	.	.	.	Notes=Lenght17	AE009948,451946,451963;CP010867,451946,451963;
HG939456	Mauve	SHARED	470205	471731	.	.	.	Notes=Lenght1526	AL732656,470205,471731;CP003919,470205,471731;HF952106,470205,471731;HF952105,470205,471731;CP007482,470205,471731;CP007565,470205,471731;CP007632,470205,471731;CP006910,470205,471731;CP007572,470205,471731;CP007571,470205,471731;CP007570,470205,471731;FO393392,470205,471731;CP011328,470205,471731;CP010319,470205,471731;
HG939456	Mauve	SHARED	99470	99562	.	.	.	Notes=Lenght92	CP003919,99470,99562;HF952105,99470,99562;CP007482,99470,99562;CP007565,99470,99562;CP007632,99470,99562;CP006910,99470,99562;FO393392,99470,99562;CP011328,99470,99562;
HG939456	Mauve	SHARED	459089	461758	.	.	.	Notes=Lenght2669	CP003919,459089,461758;HF952106,459089,461758;HF952105,459089,461758;CP007482,459089,461758;CP007565,459089,461758;CP007632,459089,461758;CP006910,459089,461758;FO393392,459089,461758;CP011328,459089,461758;CP010319,459089,461758;
HG939456	Mauve	SHARED	795385	795406	.	.	.	Notes=Lenght21	CP007632,795385,795406;CP010319,795385,795406;
HG939456	Mauve	SHARED	613765	613791	.	.	.	Notes=Lenght26	HF952106,613765,613791;HF952105,613765,613791;CP007632,613765,613791;CP006910,613765,613791;CP010319,613765,613791;
HG939456	Mauve	SHARED	456169	457851	.	.	.	Notes=Lenght1682	CP003919,456169,457851;HF952106,456169,457851;HF952105,456169,457851;CP007482,456169,457851;CP007565,456169,457851;CP007632,456169,457851;CP006910,456169,457851;FO393392,456169,457851;CP011328,456169,457851;CP010319,456169,457851;
HG939456	Mauve	SHARED	872019	872042	.	.	.	Notes=Lenght23	CP007632,872019,872042;
HG939456	Mauve	SHARED	1001661	1001673	.	.	.	Notes=Lenght12	AL732656,1001661,1001673;CP006910,1001661,1001673;CP007572,1001661,1001673;CP007571,1001661,1001673;CP007570,1001661,1001673;
HG939456	Mauve	SHARED	1849733	1850796	.	.	.	Notes=Lenght1063	CP007632,1849733,1850796;
HG939456	Mauve	SHARED	1847304	1849732	.	.	.	Notes=Lenght2428	CP007632,1847304,1849732;
HG939456	Mauve	SHARED	441033	441090	.	.	.	Notes=Lenght57	CP000114,441033,441090;CP003810,441033,441090;CP007572,441033,441090;CP007571,441033,441090;CP007570,441033,441090;CP011325,441033,441090;CP011326,441033,441090;CP011327,441033,441090;
HG939456	Mauve	SHARED	441406	441524	.	.	.	Notes=Lenght118	CP000114,441406,441524;CP003810,441406,441524;CP007572,441406,441524;CP007571,441406,441524;CP007570,441406,441524;CP011325,441406,441524;CP011326,441406,441524;CP011327,441406,441524;
HG939456	Mauve	SHARED	1868700	1868736	.	.	.	Notes=Lenght36	AE009948,1868700,1868736;CP007631,1868700,1868736;CP007632,1868700,1868736;CP011329,1868700,1868736;
HG939456	Mauve	SHARED	1869585	1869627	.	.	.	Notes=Lenght42	AE009948,1869585,1869627;CP007631,1869585,1869627;CP007632,1869585,1869627;CP011329,1869585,1869627;
HG939456	Mauve	SHARED	1343019	1343125	.	.	.	Notes=Lenght106	CP007632,1343019,1343125;
HG939456	Mauve	SHARED	247907	247949	.	.	.	Notes=Lenght42	CP003919,247907,247949;HF952106,247907,247949;HF952105,247907,247949;CP007482,247907,247949;CP007565,247907,247949;CP007632,247907,247949;CP006910,247907,247949;FO393392,247907,247949;CP011328,247907,247949;CP010319,247907,247949;
HG939456	Mauve	SHARED	315663	315683	.	.	.	Notes=Lenght20	HF952106,315663,315683;HF952105,315663,315683;CP007482,315663,315683;CP007565,315663,315683;FO393392,315663,315683;CP011328,315663,315683;CP010319,315663,315683;
HG939456	Mauve	SHARED	351582	351595	.	.	.	Notes=Lenght13	AL732656,351582,351595;CP000114,351582,351595;CP003810,351582,351595;CP003919,351582,351595;HF952106,351582,351595;HF952105,351582,351595;CP007482,351582,351595;CP007632,351582,351595;CP006910,351582,351595;CP007572,351582,351595;CP007571,351582,351595;CP007570,351582,351595;FO393392,351582,351595;CP011325,351582,351595;CP011327,351582,351595;CP011328,351582,351595;CP010319,351582,351595;
HG939456	Mauve	SHARED	353598	353661	.	.	.	Notes=Lenght63	AL732656,353598,353661;CP000114,353598,353661;CP003919,353598,353661;HF952106,353598,353661;HF952105,353598,353661;CP007482,353598,353661;CP007565,353598,353661;CP007632,353598,353661;CP006910,353598,353661;CP007572,353598,353661;CP007571,353598,353661;CP007570,353598,353661;FO393392,353598,353661;CP011325,353598,353661;CP011326,353598,353661;CP011328,353598,353661;CP010319,353598,353661;
HG939456	Mauve	SHARED	1127549	1127851	.	.	.	Notes=Lenght302	HF952106,1127549,1127851;HF952105,1127549,1127851;CP007632,1127549,1127851;CP006910,1127549,1127851;
HG939456	Mauve	SHARED	1343126	1344130	.	.	.	Notes=Lenght1004	CP000114,1343126,1344130;CP003810,1343126,1344130;CP007632,1343126,1344130;CP011325,1343126,1344130;CP011326,1343126,1344130;CP011327,1343126,1344130;
HG939456	Mauve	SHARED	1344300	1346348	.	.	.	Notes=Lenght2048	CP000114,1344300,1346348;CP003810,1344300,1346348;CP007632,1344300,1346348;CP011325,1344300,1346348;CP011326,1344300,1346348;CP011327,1344300,1346348;
HG939456	Mauve	SHARED	1853725	1854273	.	.	.	Notes=Lenght548	CP007632,1853725,1854273;
HG939456	Mauve	SHARED	569246	569269	.	.	.	Notes=Lenght23	CP007632,569246,569269;CP006910,569246,569269;
HG939456	Mauve	SHARED	1374527	1374570	.	.	.	Notes=Lenght43	AL732656,1374527,1374570;AE009948,1374527,1374570;CP000114,1374527,1374570;CP003810,1374527,1374570;CP003919,1374527,1374570;HF952104,1374527,1374570;HF952106,1374527,1374570;HF952105,1374527,1374570;CP007482,1374527,1374570;CP007565,1374527,1374570;CP007631,1374527,1374570;CP007632,1374527,1374570;CP006910,1374527,1374570;FO393392,1374527,1374570;CP010867,1374527,1374570;CP011325,1374527,1374570…
HG939456	Mauve	SHARED	1257150	1257281	.	.	.	Notes=Lenght131	CP003810,1257150,1257281;CP003919,1257150,1257281;HF952106,1257150,1257281;HF952105,1257150,1257281;CP007482,1257150,1257281;CP007565,1257150,1257281;CP007632,1257150,1257281;CP006910,1257150,1257281;FO393392,1257150,1257281;CP011325,1257150,1257281;CP011327,1257150,1257281;CP011328,1257150,1257281;CP010319,1257150,1257281;CP012419,1257150,1257281;
HG939456	Mauve	SHARED	1257282	1257331	.	.	.	Notes=Lenght49	AL732656,1257282,1257331;CP003810,1257282,1257331;CP003919,1257282,1257331;HF952106,1257282,1257331;HF952105,1257282,1257331;CP007482,1257282,1257331;CP007565,1257282,1257331;CP007632,1257282,1257331;CP006910,1257282,1257331;CP007572,1257282,1257331;CP007571,1257282,1257331;CP007570,1257282,1257331;FO393392,1257282,1257331;CP011325,1257282,1257331;CP011327,1257282,1257331;CP011328,1257282,1257331…
HG939456	Mauve	SHARED	1257332	1257414	.	.	.	Notes=Lenght82	CP003810,1257332,1257414;CP003919,1257332,1257414;HF952106,1257332,1257414;HF952105,1257332,1257414;CP007482,1257332,1257414;CP007565,1257332,1257414;CP007632,1257332,1257414;CP006910,1257332,1257414;FO393392,1257332,1257414;CP011325,1257332,1257414;CP011327,1257332,1257414;CP011328,1257332,1257414;CP010319,1257332,1257414;CP012419,1257332,1257414;
HG939456	Mauve	SHARED	1259339	1259794	.	.	.	Notes=Lenght455	AL732656,1259339,1259794;CP003810,1259339,1259794;CP003919,1259339,1259794;HF952106,1259339,1259794;HF952105,1259339,1259794;CP007482,1259339,1259794;CP007565,1259339,1259794;CP007632,1259339,1259794;CP006910,1259339,1259794;CP007572,1259339,1259794;CP007571,1259339,1259794;CP007570,1259339,1259794;FO393392,1259339,1259794;CP011325,1259339,1259794;CP011327,1259339,1259794;CP011328,1259339,1259794…
HG939456	Mauve	SHARED	1259795	1259838	.	.	.	Notes=Lenght43	CP003810,1259795,1259838;CP003919,1259795,1259838;HF952106,1259795,1259838;HF952105,1259795,1259838;CP007482,1259795,1259838;CP007565,1259795,1259838;CP007632,1259795,1259838;CP006910,1259795,1259838;FO393392,1259795,1259838;CP011325,1259795,1259838;CP011327,1259795,1259838;CP011328,1259795,1259838;CP010319,1259795,1259838;CP012419,1259795,1259838;
HG939456	Mauve	SHARED	1261364	1261507	.	.	.	Notes=Lenght143	AL732656,1261364,1261507;CP003810,1261364,1261507;CP003919,1261364,1261507;HF952106,1261364,1261507;HF952105,1261364,1261507;CP007482,1261364,1261507;CP007565,1261364,1261507;CP007632,1261364,1261507;CP006910,1261364,1261507;CP007572,1261364,1261507;CP007571,1261364,1261507;CP007570,1261364,1261507;FO393392,1261364,1261507;CP011325,1261364,1261507;CP011327,1261364,1261507;CP011328,1261364,1261507…
HG939456	Mauve	SHARED	1350056	1350154	.	.	.	Notes=Lenght98	CP000114,1350056,1350154;CP003810,1350056,1350154;CP003919,1350056,1350154;HF952106,1350056,1350154;HF952105,1350056,1350154;CP007482,1350056,1350154;CP007565,1350056,1350154;CP007632,1350056,1350154;FO393392,1350056,1350154;CP011325,1350056,1350154;CP011326,1350056,1350154;CP011327,1350056,1350154;CP011328,1350056,1350154;CP010319,1350056,1350154;CP012419,1350056,1350154;
HG939456	Mauve	SHARED	1253702	1253716	.	.	.	Notes=Lenght14	CP003810,1253702,1253716;CP007632,1253702,1253716;CP011325,1253702,1253716;CP011327,1253702,1253716;CP012419,1253702,1253716;
HG939456	Mauve	SHARED	1253717	1253880	.	.	.	Notes=Lenght163	AL732656,1253717,1253880;CP003810,1253717,1253880;CP007632,1253717,1253880;CP007572,1253717,1253880;CP007571,1253717,1253880;CP007570,1253717,1253880;CP011325,1253717,1253880;CP011327,1253717,1253880;CP012419,1253717,1253880;
HG939456	Mauve	SHARED	1253881	1253901	.	.	.	Notes=Lenght20	CP003810,1253881,1253901;CP007632,1253881,1253901;CP011325,1253881,1253901;CP011327,1253881,1253901;CP012419,1253881,1253901;
HG939456	Mauve	SHARED	1255242	1255754	.	.	.	Notes=Lenght512	CP003810,1255242,1255754;CP007632,1255242,1255754;CP011325,1255242,1255754;CP011327,1255242,1255754;CP012419,1255242,1255754;
HG939456	Mauve	SHARED	1255755	1255870	.	.	.	Notes=Lenght115	AL732656,1255755,1255870;CP003810,1255755,1255870;CP007632,1255755,1255870;CP007572,1255755,1255870;CP007571,1255755,1255870;CP007570,1255755,1255870;CP011325,1255755,1255870;CP011327,1255755,1255870;CP012419,1255755,1255870;
HG939456	Mauve	SHARED	1255871	1255888	.	.	.	Notes=Lenght17	CP003810,1255871,1255888;CP007632,1255871,1255888;CP011325,1255871,1255888;CP011327,1255871,1255888;CP012419,1255871,1255888;
HG939456	Mauve	SHARED	1256885	1256945	.	.	.	Notes=Lenght60	CP003810,1256885,1256945;CP007632,1256885,1256945;CP011325,1256885,1256945;CP011327,1256885,1256945;CP012419,1256885,1256945;
HG939456	Mauve	SHARED	1256946	1257059	.	.	.	Notes=Lenght113	AL732656,1256946,1257059;CP003810,1256946,1257059;CP007632,1256946,1257059;CP007572,1256946,1257059;CP007571,1256946,1257059;CP007570,1256946,1257059;CP011325,1256946,1257059;CP011327,1256946,1257059;CP012419,1256946,1257059;
HG939456	Mauve	SHARED	1257060	1257077	.	.	.	Notes=Lenght17	AL732656,1257060,1257077;CP003810,1257060,1257077;CP003919,1257060,1257077;HF952106,1257060,1257077;HF952105,1257060,1257077;CP007482,1257060,1257077;CP007565,1257060,1257077;CP007632,1257060,1257077;CP006910,1257060,1257077;CP007572,1257060,1257077;CP007571,1257060,1257077;CP007570,1257060,1257077;FO393392,1257060,1257077;CP011325,1257060,1257077;CP011327,1257060,1257077;CP011328,1257060,1257077…
HG939456	Mauve	SHARED	1257078	1257145	.	.	.	Notes=Lenght67	CP003810,1257078,1257145;CP003919,1257078,1257145;HF952106,1257078,1257145;HF952105,1257078,1257145;CP007482,1257078,1257145;CP007565,1257078,1257145;CP007632,1257078,1257145;CP006910,1257078,1257145;FO393392,1257078,1257145;CP011325,1257078,1257145;CP011327,1257078,1257145;CP011328,1257078,1257145;CP010319,1257078,1257145;CP012419,1257078,1257145;
HG939456	Mauve	SHARED	1206911	1207036	.	.	.	Notes=Lenght125	AL732656,1206911,1207036;AE009948,1206911,1207036;CP000114,1206911,1207036;CP007631,1206911,1207036;CP007632,1206911,1207036;CP007572,1206911,1207036;CP007571,1206911,1207036;CP007570,1206911,1207036;CP011329,1206911,1207036;CP012419,1206911,1207036;
HG939456	Mauve	SHARED	1253441	1253473	.	.	.	Notes=Lenght32	AL732656,1253441,1253473;CP003810,1253441,1253473;CP007632,1253441,1253473;CP007572,1253441,1253473;CP007571,1253441,1253473;CP007570,1253441,1253473;CP011325,1253441,1253473;CP011327,1253441,1253473;CP012419,1253441,1253473;
HG939456	Mauve	SHARED	1253474	1253507	.	.	.	Notes=Lenght33	CP003810,1253474,1253507;CP007632,1253474,1253507;CP011325,1253474,1253507;CP011327,1253474,1253507;CP012419,1253474,1253507;
HG939456	Mauve	SHARED	1934591	1934614	.	.	.	Notes=Lenght23	AL732656,1934591,1934614;AE009948,1934591,1934614;CP000114,1934591,1934614;CP003810,1934591,1934614;HF952104,1934591,1934614;HF952106,1934591,1934614;CP007631,1934591,1934614;CP007632,1934591,1934614;CP006910,1934591,1934614;CP007572,1934591,1934614;CP007571,1934591,1934614;CP007570,1934591,1934614;CP010867,1934591,1934614;CP011325,1934591,1934614;CP011326,1934591,1934614;CP011327,1934591,1934614…
HG939456	Mauve	SHARED	1934667	1934679	.	.	.	Notes=Lenght12	AL732656,1934667,1934679;AE009948,1934667,1934679;CP000114,1934667,1934679;CP003810,1934667,1934679;HF952104,1934667,1934679;HF952106,1934667,1934679;HF952105,1934667,1934679;CP007631,1934667,1934679;CP007632,1934667,1934679;CP006910,1934667,1934679;CP007572,1934667,1934679;CP007571,1934667,1934679;CP007570,1934667,1934679;CP010867,1934667,1934679;CP011325,1934667,1934679;CP011326,1934667,1934679…
HG939456	Mauve	SHARED	1889518	1889690	.	.	.	Notes=Lenght172	CP000114,1889518,1889690;CP003810,1889518,1889690;CP007632,1889518,1889690;CP011325,1889518,1889690;CP011326,1889518,1889690;CP011327,1889518,1889690;CP012419,1889518,1889690;
HG939456	Mauve	SHARED	1893980	1894338	.	.	.	Notes=Lenght358	AL732656,1893980,1894338;AE009948,1893980,1894338;CP000114,1893980,1894338;CP003810,1893980,1894338;CP003919,1893980,1894338;HF952106,1893980,1894338;HF952105,1893980,1894338;CP007482,1893980,1894338;CP007565,1893980,1894338;CP007631,1893980,1894338;CP007632,1893980,1894338;CP006910,1893980,1894338;CP007572,1893980,1894338;CP007571,1893980,1894338;CP007570,1893980,1894338;FO393392,1893980,1894338…
HG939456	Mauve	SHARED	1934529	1934540	.	.	.	Notes=Lenght11	AE009948,1934529,1934540;CP007631,1934529,1934540;CP006910,1934529,1934540;CP007572,1934529,1934540;CP007571,1934529,1934540;CP007570,1934529,1934540;CP010867,1934529,1934540;CP011329,1934529,1934540;CP012419,1934529,1934540;
HG939456	Mauve	SHARED	1934541	1934561	.	.	.	Notes=Lenght20	AE009948,1934541,1934561;CP000114,1934541,1934561;CP003810,1934541,1934561;HF952104,1934541,1934561;HF952105,1934541,1934561;CP007631,1934541,1934561;CP007632,1934541,1934561;CP006910,1934541,1934561;CP007572,1934541,1934561;CP007571,1934541,1934561;CP007570,1934541,1934561;CP010867,1934541,1934561;CP011325,1934541,1934561;CP011326,1934541,1934561;CP011327,1934541,1934561;CP011329,1934541,1934561…
HG939456	Mauve	SHARED	1934562	1934574	.	.	.	Notes=Lenght12	AL732656,1934562,1934574;AE009948,1934562,1934574;CP000114,1934562,1934574;CP003810,1934562,1934574;HF952104,1934562,1934574;HF952105,1934562,1934574;CP007631,1934562,1934574;CP007632,1934562,1934574;CP006910,1934562,1934574;CP007572,1934562,1934574;CP007571,1934562,1934574;CP007570,1934562,1934574;CP010867,1934562,1934574;CP011325,1934562,1934574;CP011326,1934562,1934574;CP011327,1934562,1934574…
HG939456	Mauve	SHARED	2020020	2020210	.	.	.	Notes=Lenght190	CP000114,2020020,2020210;CP007631,2020020,2020210;CP012419,2020020,2020210;
HG939456	Mauve	SHARED	2020378	2020456	.	.	.	Notes=Lenght78	CP000114,2020378,2020456;CP007631,2020378,2020456;CP012419,2020378,2020456;
HG939456	Mauve	SHARED	2020458	2020996	.	.	.	Notes=Lenght538	CP012419,2020458,2020996;
HG939456	Mauve	SHARED	2020997	2021644	.	.	.	Notes=Lenght647	CP000114,2020997,2021644;CP007631,2020997,2021644;CP012419,2020997,2021644;
HG939456	Mauve	SHARED	2021932	2022240	.	.	.	Notes=Lenght308	CP000114,2021932,2022240;CP007631,2021932,2022240;CP012419,2021932,2022240;
HG939456	Mauve	SHARED	2022241	2022257	.	.	.	Notes=Lenght16	CP000114,2022241,2022257;HF952105,2022241,2022257;CP007631,2022241,2022257;CP012419,2022241,2022257;
HG939456	Mauve	SHARED	2034945	2034974	.	.	.	Notes=Lenght29	AL732656,2034945,2034974;AE009948,2034945,2034974;CP000114,2034945,2034974;CP003810,2034945,2034974;CP003919,2034945,2034974;HF952106,2034945,2034974;HF952105,2034945,2034974;CP007482,2034945,2034974;CP007565,2034945,2034974;CP007632,2034945,2034974;CP006910,2034945,2034974;CP007572,2034945,2034974;CP007571,2034945,2034974;CP007570,2034945,2034974;FO393392,2034945,2034974;CP011325,2034945,2034974…
HG939456	Mauve	SHARED	1982071	1982192	.	.	.	Notes=Lenght121	AL732656,1982071,1982192;CP003919,1982071,1982192;HF952105,1982071,1982192;CP007482,1982071,1982192;CP007565,1982071,1982192;CP007632,1982071,1982192;CP007572,1982071,1982192;CP007571,1982071,1982192;CP007570,1982071,1982192;FO393392,1982071,1982192;CP011328,1982071,1982192;CP012419,1982071,1982192;
HG939456	Mauve	SHARED	1982193	1982214	.	.	.	Notes=Lenght21	AL732656,1982193,1982214;HF952105,1982193,1982214;CP007632,1982193,1982214;CP007572,1982193,1982214;CP007571,1982193,1982214;CP007570,1982193,1982214;CP012419,1982193,1982214;
HG939456	Mauve	SHARED	1982525	1983338	.	.	.	Notes=Lenght813	CP000114,1982525,1983338;CP007632,1982525,1983338;CP012419,1982525,1983338;
HG939456	Mauve	SHARED	1660309	1660343	.	.	.	Notes=Lenght34	CP000114,1660309,1660343;CP003810,1660309,1660343;HF952104,1660309,1660343;HF952106,1660309,1660343;HF952105,1660309,1660343;CP007632,1660309,1660343;CP010867,1660309,1660343;CP011325,1660309,1660343;CP011326,1660309,1660343;CP011327,1660309,1660343;CP012419,1660309,1660343;
HG939456	Mauve	SHARED	1660344	1660380	.	.	.	Notes=Lenght36	CP000114,1660344,1660380;CP003810,1660344,1660380;HF952104,1660344,1660380;HF952106,1660344,1660380;HF952105,1660344,1660380;CP007632,1660344,1660380;CP010867,1660344,1660380;CP011325,1660344,1660380;CP011326,1660344,1660380;CP011327,1660344,1660380;CP012419,1660344,1660380;
HG939456	Mauve	SHARED	1660381	1660407	.	.	.	Notes=Lenght26	CP000114,1660381,1660407;CP003810,1660381,1660407;HF952106,1660381,1660407;HF952105,1660381,1660407;CP007631,1660381,1660407;CP007632,1660381,1660407;CP011325,1660381,1660407;CP011326,1660381,1660407;CP011327,1660381,1660407;CP012419,1660381,1660407;
HG939456	Mauve	SHARED	1660408	1660449	.	.	.	Notes=Lenght41	CP000114,1660408,1660449;CP003810,1660408,1660449;HF952104,1660408,1660449;HF952106,1660408,1660449;HF952105,1660408,1660449;CP007631,1660408,1660449;CP007632,1660408,1660449;CP010867,1660408,1660449;CP011325,1660408,1660449;CP011326,1660408,1660449;CP011327,1660408,1660449;CP012419,1660408,1660449;
HG939456	Mauve	SHARED	1660450	1660467	.	.	.	Notes=Lenght17	CP000114,1660450,1660467;CP003810,1660450,1660467;HF952104,1660450,1660467;HF952106,1660450,1660467;HF952105,1660450,1660467;CP007632,1660450,1660467;CP010867,1660450,1660467;CP011325,1660450,1660467;CP011326,1660450,1660467;CP011327,1660450,1660467;CP012419,1660450,1660467;
HG939456	Mauve	SHARED	1660471	1660486	.	.	.	Notes=Lenght15	CP000114,1660471,1660486;CP003810,1660471,1660486;HF952106,1660471,1660486;HF952105,1660471,1660486;CP007632,1660471,1660486;CP011325,1660471,1660486;CP011326,1660471,1660486;CP011327,1660471,1660486;CP012419,1660471,1660486;
HG939456	Mauve	SHARED	1660487	1660519	.	.	.	Notes=Lenght32	CP000114,1660487,1660519;HF952106,1660487,1660519;HF952105,1660487,1660519;CP007632,1660487,1660519;CP011325,1660487,1660519;CP011326,1660487,1660519;CP011327,1660487,1660519;CP012419,1660487,1660519;
HG939456	Mauve	SHARED	1750102	1750122	.	.	.	Notes=Lenght20	AL732656,1750102,1750122;AE009948,1750102,1750122;CP000114,1750102,1750122;CP003810,1750102,1750122;CP003919,1750102,1750122;HF952106,1750102,1750122;HF952105,1750102,1750122;CP007482,1750102,1750122;CP007565,1750102,1750122;CP007632,1750102,1750122;CP006910,1750102,1750122;CP007572,1750102,1750122;CP007571,1750102,1750122;CP007570,1750102,1750122;FO393392,1750102,1750122;CP011325,1750102,1750122…
HG939456	Mauve	SHARED	1772082	1772092	.	.	.	Notes=Lenght10	AE009948,1772082,1772092;CP000114,1772082,1772092;CP003810,1772082,1772092;CP003919,1772082,1772092;HF952106,1772082,1772092;HF952105,1772082,1772092;CP007482,1772082,1772092;CP007565,1772082,1772092;CP007632,1772082,1772092;FO393392,1772082,1772092;CP011325,1772082,1772092;CP011326,1772082,1772092;CP011327,1772082,1772092;CP011328,1772082,1772092;CP011329,1772082,1772092;CP010319,1772082,1772092…
HG939456	Mauve	SHARED	1886020	1886586	.	.	.	Notes=Lenght566	CP000114,1886020,1886586;CP003810,1886020,1886586;CP007632,1886020,1886586;CP011325,1886020,1886586;CP011326,1886020,1886586;CP011327,1886020,1886586;CP012419,1886020,1886586;
HG939456	Mauve	SHARED	1886587	1887382	.	.	.	Notes=Lenght795	CP000114,1886587,1887382;CP003810,1886587,1887382;CP007632,1886587,1887382;CP011325,1886587,1887382;CP011326,1886587,1887382;CP011327,1886587,1887382;CP012419,1886587,1887382;
HG939456	Mauve	SHARED	1887416	1887459	.	.	.	Notes=Lenght43	CP000114,1887416,1887459;CP003810,1887416,1887459;CP007632,1887416,1887459;CP011325,1887416,1887459;CP011326,1887416,1887459;CP011327,1887416,1887459;CP012419,1887416,1887459;
HG939456	Mauve	SHARED	1887533	1887624	.	.	.	Notes=Lenght91	CP000114,1887533,1887624;CP003810,1887533,1887624;CP007632,1887533,1887624;CP011325,1887533,1887624;CP011326,1887533,1887624;CP011327,1887533,1887624;CP012419,1887533,1887624;
HG939456	Mauve	SHARED	1772093	1772494	.	.	.	Notes=Lenght401	AL732656,1772093,1772494;AE009948,1772093,1772494;CP000114,1772093,1772494;CP003810,1772093,1772494;CP003919,1772093,1772494;HF952106,1772093,1772494;HF952105,1772093,1772494;CP007482,1772093,1772494;CP007565,1772093,1772494;CP007632,1772093,1772494;CP007572,1772093,1772494;CP007571,1772093,1772494;CP007570,1772093,1772494;FO393392,1772093,1772494;CP011325,1772093,1772494;CP011326,1772093,1772494…
HG939456	Mauve	SHARED	1844868	1844962	.	.	.	Notes=Lenght94	AL732656,1844868,1844962;AE009948,1844868,1844962;CP000114,1844868,1844962;CP003810,1844868,1844962;HF952105,1844868,1844962;CP007632,1844868,1844962;CP011325,1844868,1844962;CP011326,1844868,1844962;CP011327,1844868,1844962;CP011329,1844868,1844962;CP012419,1844868,1844962;
HG939456	Mauve	SHARED	1847261	1847303	.	.	.	Notes=Lenght42	AL732656,1847261,1847303;AE009948,1847261,1847303;CP000114,1847261,1847303;CP003810,1847261,1847303;CP006910,1847261,1847303;CP007572,1847261,1847303;CP007571,1847261,1847303;CP007570,1847261,1847303;CP011325,1847261,1847303;CP011326,1847261,1847303;CP011327,1847261,1847303;CP012419,1847261,1847303;
HG939456	Mauve	SHARED	995250	995437	.	.	.	Notes=Lenght187	AE009948,995250,995437;CP007632,995250,995437;CP011329,995250,995437;
HG939456	Mauve	SHARED	993283	993301	.	.	.	Notes=Lenght18	AL732656,993283,993301;AE009948,993283,993301;HF952106,993283,993301;HF952105,993283,993301;CP007632,993283,993301;CP007572,993283,993301;CP007571,993283,993301;CP007570,993283,993301;CP011329,993283,993301;
HG939456	Mauve	SHARED	1450121	1451663	.	.	.	Notes=Lenght1542	AE009948,1450121,1451663;CP000114,1450121,1451663;CP003810,1450121,1451663;HF952106,1450121,1451663;CP007632,1450121,1451663;CP007572,1450121,1451663;CP007571,1450121,1451663;CP007570,1450121,1451663;CP011325,1450121,1451663;CP011326,1450121,1451663;CP011327,1450121,1451663;CP011329,1450121,1451663;
HG939456	Mauve	SHARED	1455939	1457370	.	.	.	Notes=Lenght1431	AE009948,1455939,1457370;CP000114,1455939,1457370;CP003810,1455939,1457370;CP007632,1455939,1457370;CP011325,1455939,1457370;CP011326,1455939,1457370;CP011327,1455939,1457370;CP011329,1455939,1457370;
HG939456	Mauve	SHARED	1497410	1498960	.	.	.	Notes=Lenght1550	AE009948,1497410,1498960;CP000114,1497410,1498960;CP003810,1497410,1498960;CP011325,1497410,1498960;CP011326,1497410,1498960;CP011327,1497410,1498960;CP011329,1497410,1498960;
HG939456	Mauve	SHARED	1864123	1864518	.	.	.	Notes=Lenght395	AE009948,1864123,1864518;CP007631,1864123,1864518;CP007632,1864123,1864518;CP011329,1864123,1864518;
HG939456	Mauve	SHARED	94039	94287	.	.	.	Notes=Lenght248	AL732656,94039,94287;CP000114,94039,94287;CP003810,94039,94287;CP003919,94039,94287;HF952106,94039,94287;HF952105,94039,94287;CP007482,94039,94287;CP007565,94039,94287;CP007632,94039,94287;CP006910,94039,94287;CP007572,94039,94287;CP007571,94039,94287;CP007570,94039,94287;FO393392,94039,94287;CP011326,94039,94287;CP011327,94039,94287;CP011328,94039,94287;CP010319,94039,94287;CP012419,94039,94287;
HG939456	Mauve	SHARED	1901201	1902635	.	.	.	Notes=Lenght1434	CP011329,1901201,1902635;
HG939456	Mauve	SHARED	1930926	1932417	.	.	.	Notes=Lenght1491	AL732656,1930926,1932417;AE009948,1930926,1932417;CP007632,1930926,1932417;CP011329,1930926,1932417;
HG939456	Mauve	SHARED	1933284	1933568	.	.	.	Notes=Lenght284	AL732656,1933284,1933568;AE009948,1933284,1933568;CP007632,1933284,1933568;CP011329,1933284,1933568;
HG939456	Mauve	SHARED	1660971	1661392	.	.	.	Notes=Lenght421	AL732656,1660971,1661392;AE009948,1660971,1661392;CP007632,1660971,1661392;CP006910,1660971,1661392;CP007572,1660971,1661392;CP007571,1660971,1661392;CP007570,1660971,1661392;CP011329,1660971,1661392;
HG939456	Mauve	SHARED	1661512	1661648	.	.	.	Notes=Lenght136	AL732656,1661512,1661648;AE009948,1661512,1661648;CP007632,1661512,1661648;CP006910,1661512,1661648;CP007572,1661512,1661648;CP007571,1661512,1661648;CP007570,1661512,1661648;CP011329,1661512,1661648;
HG939456	Mauve	SHARED	1691469	1691579	.	.	.	Notes=Lenght110	AE009948,1691469,1691579;CP011329,1691469,1691579;
HG939456	Mauve	SHARED	1704518	1705873	.	.	.	Notes=Lenght1355	AE009948,1704518,1705873;CP011329,1704518,1705873;
HG939456	Mauve	SHARED	1705874	1705959	.	.	.	Notes=Lenght85	AE009948,1705874,1705959;CP011329,1705874,1705959;
HG939456	Mauve	SHARED	1410945	1412495	.	.	.	Notes=Lenght1550	CP007632,1410945,1412495;
HG939456	Mauve	SHARED	871900	871916	.	.	.	Notes=Lenght16	AE009948,871900,871916;CP007631,871900,871916;CP007632,871900,871916;CP006910,871900,871916;CP011329,871900,871916;
HG939456	Mauve	SHARED	1932418	1933280	.	.	.	Notes=Lenght862	AL732656,1932418,1933280;CP007632,1932418,1933280;
HG939456	Mauve	SHARED	871926	871949	.	.	.	Notes=Lenght23	CP000114,871926,871949;CP003810,871926,871949;HF952106,871926,871949;CP007631,871926,871949;CP007632,871926,871949;CP006910,871926,871949;CP011325,871926,871949;CP011326,871926,871949;CP011327,871926,871949;CP010319,871926,871949;CP012419,871926,871949;
HG939456	Mauve	SHARED	588145	588206	.	.	.	Notes=Lenght61	AL732656,588145,588206;CP012419,588145,588206;
HG939456	Mauve	SHARED	588207	588294	.	.	.	Notes=Lenght87	CP012419,588207,588294;
HG939456	Mauve	SHARED	588295	588494	.	.	.	Notes=Lenght199	AL732656,588295,588494;CP012419,588295,588494;
HG939456	Mauve	SHARED	629343	629354	.	.	.	Notes=Lenght11	AE009948,629343,629354;CP000114,629343,629354;CP003810,629343,629354;HF952104,629343,629354;HF952106,629343,629354;HF952105,629343,629354;CP007631,629343,629354;CP007632,629343,629354;CP010867,629343,629354;CP011325,629343,629354;CP011326,629343,629354;CP011327,629343,629354;CP012419,629343,629354;
HG939456	Mauve	SHARED	1125857	1125989	.	.	.	Notes=Lenght132	CP000114,1125857,1125989;CP003810,1125857,1125989;CP011325,1125857,1125989;CP011326,1125857,1125989;CP011327,1125857,1125989;CP011329,1125857,1125989;CP010319,1125857,1125989;CP012419,1125857,1125989;
HG939456	Mauve	SHARED	1126069	1126126	.	.	.	Notes=Lenght57	CP000114,1126069,1126126;CP003810,1126069,1126126;CP011325,1126069,1126126;CP011326,1126069,1126126;CP011327,1126069,1126126;CP011329,1126069,1126126;CP010319,1126069,1126126;CP012419,1126069,1126126;
HG939456	Mauve	SHARED	1126127	1126179	.	.	.	Notes=Lenght52	CP000114,1126127,1126179;CP003810,1126127,1126179;CP011325,1126127,1126179;CP011326,1126127,1126179;CP011327,1126127,1126179;CP011329,1126127,1126179;CP012419,1126127,1126179;
HG939456	Mauve	SHARED	1126425	1126471	.	.	.	Notes=Lenght46	CP000114,1126425,1126471;CP003810,1126425,1126471;CP011325,1126425,1126471;CP011326,1126425,1126471;CP011327,1126425,1126471;CP011329,1126425,1126471;CP012419,1126425,1126471;
HG939456	Mauve	SHARED	1126535	1126566	.	.	.	Notes=Lenght31	CP000114,1126535,1126566;CP003810,1126535,1126566;CP007631,1126535,1126566;CP007632,1126535,1126566;CP011325,1126535,1126566;CP011326,1126535,1126566;CP011327,1126535,1126566;CP011329,1126535,1126566;CP012419,1126535,1126566;
HG939456	Mauve	SHARED	1126831	1126855	.	.	.	Notes=Lenght24	CP000114,1126831,1126855;CP003810,1126831,1126855;CP007632,1126831,1126855;CP011325,1126831,1126855;CP011326,1126831,1126855;CP011327,1126831,1126855;CP011329,1126831,1126855;CP012419,1126831,1126855;
HG939456	Mauve	SHARED	915691	915719	.	.	.	Notes=Lenght28	AL732656,915691,915719;AE009948,915691,915719;CP000114,915691,915719;CP003810,915691,915719;CP003919,915691,915719;HF952104,915691,915719;HF952106,915691,915719;HF952105,915691,915719;CP007482,915691,915719;CP007565,915691,915719;CP007631,915691,915719;CP007632,915691,915719;CP007572,915691,915719;CP007571,915691,915719;CP007570,915691,915719;FO393392,915691,915719;CP011325,915691,915719;CP011326…
HG939456	Mauve	SHARED	991850	991906	.	.	.	Notes=Lenght56	CP000114,991850,991906;CP003810,991850,991906;CP003919,991850,991906;HF952105,991850,991906;CP007482,991850,991906;CP007565,991850,991906;CP007632,991850,991906;CP006910,991850,991906;FO393392,991850,991906;CP011325,991850,991906;CP011326,991850,991906;CP011327,991850,991906;CP011328,991850,991906;CP010319,991850,991906;CP012419,991850,991906;
HG939456	Mauve	SHARED	168428	168628	.	.	.	Notes=Lenght200	AL732656,168428,168628;AE009948,168428,168628;CP000114,168428,168628;CP003810,168428,168628;CP003919,168428,168628;HF952104,168428,168628;HF952106,168428,168628;HF952105,168428,168628;CP007482,168428,168628;CP007565,168428,168628;CP007631,168428,168628;CP007632,168428,168628;CP006910,168428,168628;CP007572,168428,168628;CP007571,168428,168628;CP007570,168428,168628;FO393392,168428,168628;CP010867…
HG939456	Mauve	SHARED	258691	258790	.	.	.	Notes=Lenght99	AE009948,258691,258790;CP000114,258691,258790;CP003810,258691,258790;HF952104,258691,258790;CP007631,258691,258790;CP007632,258691,258790;CP010867,258691,258790;CP011325,258691,258790;CP011326,258691,258790;CP011327,258691,258790;CP011329,258691,258790;CP012419,258691,258790;
HG939456	Mauve	SHARED	351979	352079	.	.	.	Notes=Lenght100	AL732656,351979,352079;CP003919,351979,352079;HF952106,351979,352079;HF952105,351979,352079;CP007482,351979,352079;CP007565,351979,352079;CP007632,351979,352079;CP006910,351979,352079;CP007572,351979,352079;CP007571,351979,352079;CP007570,351979,352079;FO393392,351979,352079;CP011328,351979,352079;CP010319,351979,352079;CP012419,351979,352079;
HG939456	Mauve	SHARED	353344	353414	.	.	.	Notes=Lenght70	AL732656,353344,353414;CP000114,353344,353414;CP003810,353344,353414;CP003919,353344,353414;HF952106,353344,353414;HF952105,353344,353414;CP007482,353344,353414;CP007565,353344,353414;CP007632,353344,353414;CP006910,353344,353414;CP007572,353344,353414;CP007571,353344,353414;CP007570,353344,353414;FO393392,353344,353414;CP011325,353344,353414;CP011326,353344,353414;CP011327,353344,353414;CP011328…
HG939456	Mauve	SHARED	354048	354147	.	.	.	Notes=Lenght99	AL732656,354048,354147;CP000114,354048,354147;CP003810,354048,354147;CP003919,354048,354147;HF952106,354048,354147;HF952105,354048,354147;CP007482,354048,354147;CP007565,354048,354147;CP007632,354048,354147;CP006910,354048,354147;CP007572,354048,354147;CP007571,354048,354147;CP007570,354048,354147;FO393392,354048,354147;CP011325,354048,354147;CP011326,354048,354147;CP011327,354048,354147;CP011328…
HG939456	Mauve	SHARED	354148	354189	.	.	.	Notes=Lenght41	AL732656,354148,354189;CP000114,354148,354189;CP003810,354148,354189;CP003919,354148,354189;HF952106,354148,354189;HF952105,354148,354189;CP007482,354148,354189;CP007565,354148,354189;CP007632,354148,354189;CP006910,354148,354189;CP007572,354148,354189;CP007571,354148,354189;CP007570,354148,354189;FO393392,354148,354189;CP011325,354148,354189;CP011326,354148,354189;CP011328,354148,354189;CP010319…
HG939456	Mauve	SHARED	124072	124168	.	.	.	Notes=Lenght96	CP000114,124072,124168;CP003810,124072,124168;CP011325,124072,124168;CP011326,124072,124168;CP011327,124072,124168;CP012419,124072,124168;
HG939456	Mauve	SHARED	124169	125514	.	.	.	Notes=Lenght1345	CP000114,124169,125514;CP003810,124169,125514;CP011325,124169,125514;CP011326,124169,125514;CP011327,124169,125514;CP012419,124169,125514;
HG939456	Mauve	SHARED	168087	168421	.	.	.	Notes=Lenght334	AL732656,168087,168421;AE009948,168087,168421;CP000114,168087,168421;CP003810,168087,168421;CP003919,168087,168421;HF952106,168087,168421;HF952105,168087,168421;CP007482,168087,168421;CP007565,168087,168421;CP007632,168087,168421;CP006910,168087,168421;CP007572,168087,168421;CP007571,168087,168421;CP007570,168087,168421;FO393392,168087,168421;CP010867,168087,168421;CP011325,168087,168421;CP011326…
HG939456	Mauve	SHARED	465352	465383	.	.	.	Notes=Lenght31	CP003919,465352,465383;HF952106,465352,465383;HF952105,465352,465383;CP007482,465352,465383;CP007565,465352,465383;CP007632,465352,465383;CP006910,465352,465383;FO393392,465352,465383;CP011328,465352,465383;CP012419,465352,465383;
HG939456	Mauve	SHARED	465384	465439	.	.	.	Notes=Lenght55	CP003919,465384,465439;HF952106,465384,465439;HF952105,465384,465439;CP007482,465384,465439;CP007565,465384,465439;CP007632,465384,465439;CP006910,465384,465439;CP007572,465384,465439;CP007571,465384,465439;CP007570,465384,465439;FO393392,465384,465439;CP011328,465384,465439;CP010319,465384,465439;CP012419,465384,465439;
HG939456	Mauve	SHARED	562112	562129	.	.	.	Notes=Lenght17	AE009948,562112,562129;CP000114,562112,562129;CP003810,562112,562129;CP007631,562112,562129;CP007632,562112,562129;CP007572,562112,562129;CP007571,562112,562129;CP011325,562112,562129;CP011326,562112,562129;CP011327,562112,562129;CP011329,562112,562129;CP012419,562112,562129;
HG939456	Mauve	SHARED	571847	571867	.	.	.	Notes=Lenght20	AL732656,571847,571867;AE009948,571847,571867;CP007631,571847,571867;CP007632,571847,571867;CP006910,571847,571867;CP007572,571847,571867;CP007571,571847,571867;CP007570,571847,571867;CP011329,571847,571867;CP012419,571847,571867;
HG939456	Mauve	SHARED	451730	451753	.	.	.	Notes=Lenght23	AL732656,451730,451753;AE009948,451730,451753;CP000114,451730,451753;CP007631,451730,451753;CP007632,451730,451753;CP011326,451730,451753;CP011327,451730,451753;CP012419,451730,451753;
HG939456	Mauve	SHARED	451754	451826	.	.	.	Notes=Lenght72	AL732656,451754,451826;AE009948,451754,451826;CP000114,451754,451826;CP007631,451754,451826;CP007632,451754,451826;CP007572,451754,451826;CP007571,451754,451826;CP007570,451754,451826;CP011326,451754,451826;CP011327,451754,451826;CP012419,451754,451826;
HG939456	Mauve	SHARED	451827	451838	.	.	.	Notes=Lenght11	AE009948,451827,451838;CP000114,451827,451838;CP007631,451827,451838;CP007632,451827,451838;CP007572,451827,451838;CP007571,451827,451838;CP007570,451827,451838;CP011326,451827,451838;CP011327,451827,451838;CP012419,451827,451838;
HG939456	Mauve	SHARED	451839	451849	.	.	.	Notes=Lenght10	AE009948,451839,451849;CP000114,451839,451849;CP007631,451839,451849;CP007632,451839,451849;CP007572,451839,451849;CP007571,451839,451849;CP007570,451839,451849;CP011326,451839,451849;CP011327,451839,451849;CP012419,451839,451849;
HG939456	Mauve	SHARED	451850	451880	.	.	.	Notes=Lenght30	AE009948,451850,451880;CP000114,451850,451880;CP003810,451850,451880;CP007631,451850,451880;CP007632,451850,451880;CP007572,451850,451880;CP007571,451850,451880;CP007570,451850,451880;CP011325,451850,451880;CP011326,451850,451880;CP011327,451850,451880;CP012419,451850,451880;
HG939456	Mauve	SHARED	632137	632214	.	.	.	Notes=Lenght77	CP003919,632137,632214;CP007482,632137,632214;CP007565,632137,632214;CP007632,632137,632214;FO393392,632137,632214;CP011328,632137,632214;
HG939456	Mauve	SHARED	631692	631734	.	.	.	Notes=Lenght42	CP003919,631692,631734;CP007482,631692,631734;CP007565,631692,631734;CP007632,631692,631734;FO393392,631692,631734;CP011328,631692,631734;
HG939456	Mauve	SHARED	463675	465183	.	.	.	Notes=Lenght1508	CP003919,463675,465183;HF952106,463675,465183;HF952105,463675,465183;CP007482,463675,465183;CP007565,463675,465183;CP007632,463675,465183;FO393392,463675,465183;CP011328,463675,465183;
HG939456	Mauve	SHARED	461759	461829	.	.	.	Notes=Lenght70	CP003919,461759,461829;HF952106,461759,461829;HF952105,461759,461829;CP007482,461759,461829;CP007565,461759,461829;CP007632,461759,461829;FO393392,461759,461829;CP011328,461759,461829;
HG939456	Mauve	SHARED	540388	540399	.	.	.	Notes=Lenght11	AL732656,540388,540399;CP007572,540388,540399;CP007571,540388,540399;CP007570,540388,540399;
HG939456	Mauve	SHARED	320922	320957	.	.	.	Notes=Lenght35	CP007632,320922,320957;
HG939456	Mauve	SHARED	995438	996015	.	.	.	Notes=Lenght577	CP007632,995438,996015;
HG939456	Mauve	SHARED	997667	998212	.	.	.	Notes=Lenght545	CP007632,997667,998212;
HG939456	Mauve	SHARED	1891372	1892268	.	.	.	Notes=Lenght896	HF952105,1891372,1892268;
HG939456	Mauve	SHARED	588750	589093	.	.	.	Notes=Lenght343	CP000114,588750,589093;
HG939456	Mauve	SHARED	1887383	1887415	.	.	.	Notes=Lenght32	CP007632,1887383,1887415;
HG939456	Mauve	SHARED	1887460	1887532	.	.	.	Notes=Lenght72	CP007632,1887460,1887532;
HG939456	Mauve	SHARED	795508	795523	.	.	.	Notes=Lenght15	AL732656,795508,795523;CP007632,795508,795523;
HG939456	Mauve	SHARED	1255889	1256236	.	.	.	Notes=Lenght347	CP007632,1255889,1256236;
HG939456	Mauve	SHARED	1202737	1204047	.	.	.	Notes=Lenght1310	AE009948,1202737,1204047;CP007632,1202737,1204047;
HG939456	Mauve	SHARED	1934803	1934865	.	.	.	Notes=Lenght62	HF952105,1934803,1934865;CP006910,1934803,1934865;
HG939456	Mauve	SHARED	465309	465351	.	.	.	Notes=Lenght42	CP003919,465309,465351;HF952106,465309,465351;HF952105,465309,465351;CP007482,465309,465351;CP007565,465309,465351;CP007632,465309,465351;FO393392,465309,465351;CP011328,465309,465351;
HG939456	Mauve	SHARED	421604	422693	.	.	.	Notes=Lenght1089	AL732656,421604,422693;CP007632,421604,422693;CP006910,421604,422693;CP007572,421604,422693;CP007571,421604,422693;CP007570,421604,422693;
HG939456	Mauve	SHARED	1395464	1397051	.	.	.	Notes=Lenght1587	CP007632,1395464,1397051;
HG939456	Mauve	SHARED	795100	795120	.	.	.	Notes=Lenght20	CP007632,795100,795120;
HG939456	Mauve	SHARED	1248874	1248981	.	.	.	Notes=Lenght107	AL732656,1248874,1248981;CP003919,1248874,1248981;HF952106,1248874,1248981;HF952105,1248874,1248981;CP007482,1248874,1248981;CP007565,1248874,1248981;CP007572,1248874,1248981;CP007571,1248874,1248981;CP007570,1248874,1248981;FO393392,1248874,1248981;CP011328,1248874,1248981;CP010319,1248874,1248981;
HG939456	Mauve	SHARED	1127136	1127427	.	.	.	Notes=Lenght291	CP010319,1127136,1127427;
HG939456	Mauve	SHARED	1125990	1126068	.	.	.	Notes=Lenght78	CP010319,1125990,1126068;
HG939456	Mauve	SHARED	994849	994891	.	.	.	Notes=Lenght42	AL732656,994849,994891;AE009948,994849,994891;HF952106,994849,994891;HF952105,994849,994891;CP007632,994849,994891;CP007572,994849,994891;CP007571,994849,994891;CP007570,994849,994891;CP011329,994849,994891;CP010319,994849,994891;
HG939456	Mauve	SHARED	994731	994848	.	.	.	Notes=Lenght117	AL732656,994731,994848;AE009948,994731,994848;CP003919,994731,994848;HF952106,994731,994848;HF952105,994731,994848;CP007632,994731,994848;CP007572,994731,994848;CP007571,994731,994848;CP007570,994731,994848;CP011329,994731,994848;CP010319,994731,994848;
HG939456	Mauve	SHARED	994696	994730	.	.	.	Notes=Lenght34	AL732656,994696,994730;AE009948,994696,994730;CP003919,994696,994730;HF952106,994696,994730;HF952105,994696,994730;CP007482,994696,994730;CP007565,994696,994730;CP007632,994696,994730;CP007572,994696,994730;CP007571,994696,994730;CP007570,994696,994730;FO393392,994696,994730;CP011328,994696,994730;CP011329,994696,994730;CP010319,994696,994730;
HG939456	Mauve	SHARED	994504	994695	.	.	.	Notes=Lenght191	AL732656,994504,994695;AE009948,994504,994695;HF952106,994504,994695;HF952105,994504,994695;CP007482,994504,994695;CP007565,994504,994695;CP007632,994504,994695;CP007572,994504,994695;CP007571,994504,994695;CP007570,994504,994695;FO393392,994504,994695;CP011328,994504,994695;CP011329,994504,994695;CP010319,994504,994695;
HG939456	Mauve	SHARED	993302	993524	.	.	.	Notes=Lenght222	AL732656,993302,993524;AE009948,993302,993524;HF952106,993302,993524;HF952105,993302,993524;CP007482,993302,993524;CP007565,993302,993524;CP007632,993302,993524;CP007572,993302,993524;CP007571,993302,993524;CP007570,993302,993524;FO393392,993302,993524;CP011328,993302,993524;CP011329,993302,993524;CP010319,993302,993524;
HG939456	Mauve	SHARED	992804	993282	.	.	.	Notes=Lenght478	AL732656,992804,993282;AE009948,992804,993282;CP003919,992804,993282;HF952106,992804,993282;HF952105,992804,993282;CP007482,992804,993282;CP007565,992804,993282;CP007632,992804,993282;CP007572,992804,993282;CP007571,992804,993282;CP007570,992804,993282;FO393392,992804,993282;CP011328,992804,993282;CP011329,992804,993282;CP010319,992804,993282;
HG939456	Mauve	SHARED	992383	992803	.	.	.	Notes=Lenght420	AL732656,992383,992803;AE009948,992383,992803;CP003919,992383,992803;HF952106,992383,992803;HF952105,992383,992803;CP007482,992383,992803;CP007565,992383,992803;CP007632,992383,992803;CP006910,992383,992803;CP007572,992383,992803;CP007571,992383,992803;CP007570,992383,992803;FO393392,992383,992803;CP011328,992383,992803;CP011329,992383,992803;CP010319,992383,992803;
HG939456	Mauve	SHARED	596092	596229	.	.	.	Notes=Lenght137	CP010319,596092,596229;
HG939456	Mauve	SHARED	1098982	1099249	.	.	.	Notes=Lenght267	CP003919,1098982,1099249;HF952106,1098982,1099249;HF952105,1098982,1099249;CP007632,1098982,1099249;CP011328,1098982,1099249;CP010319,1098982,1099249;
HG939456	Mauve	SHARED	1068512	1068548	.	.	.	Notes=Lenght36	HF952106,1068512,1068548;HF952105,1068512,1068548;CP007632,1068512,1068548;CP006910,1068512,1068548;CP010319,1068512,1068548;
HG939456	Mauve	SHARED	1068474	1068511	.	.	.	Notes=Lenght37	CP003919,1068474,1068511;HF952106,1068474,1068511;HF952105,1068474,1068511;CP007482,1068474,1068511;CP007565,1068474,1068511;CP007632,1068474,1068511;CP006910,1068474,1068511;FO393392,1068474,1068511;CP011328,1068474,1068511;CP010319,1068474,1068511;
HG939456	Mauve	SHARED	1218045	1218278	.	.	.	Notes=Lenght233	HF952105,1218045,1218278;CP010319,1218045,1218278;
HG939456	Mauve	SHARED	1871237	1871338	.	.	.	Notes=Lenght101	CP007631,1871237,1871338;CP007632,1871237,1871338;
HG939456	Mauve	SHARED	1863872	1863900	.	.	.	Notes=Lenght28	CP007632,1863872,1863900;
HG939456	Mauve	SHARED	461830	463674	.	.	.	Notes=Lenght1844	HF952106,461830,463674;HF952105,461830,463674;CP007632,461830,463674;
HG939456	Mauve	SHARED	1865823	1866090	.	.	.	Notes=Lenght267	CP007632,1865823,1866090;
HG939456	Mauve	SHARED	1893450	1893488	.	.	.	Notes=Lenght38	AL732656,1893450,1893488;HF952106,1893450,1893488;HF952105,1893450,1893488;CP006910,1893450,1893488;
HG939456	Mauve	SHARED	1871678	1871828	.	.	.	Notes=Lenght150	CP007631,1871678,1871828;CP007632,1871678,1871828;
HG939456	Mauve	SHARED	98829	98977	.	.	.	Notes=Lenght148	HF952105,98829,98977;CP006910,98829,98977;CP007572,98829,98977;CP007571,98829,98977;CP007570,98829,98977;
HG939456	Mauve	SHARED	234897	235008	.	.	.	Notes=Lenght111	HF952106,234897,235008;HF952105,234897,235008;CP007632,234897,235008;
HG939456	Mauve	SHARED	1394867	1395295	.	.	.	Notes=Lenght428	CP007632,1394867,1395295;
HG939456	Mauve	SHARED	235009	235887	.	.	.	Notes=Lenght878	CP007632,235009,235887;
HG939456	Mauve	SHARED	1661393	1661511	.	.	.	Notes=Lenght118	AE009948,1661393,1661511;
HG939456	Mauve	SHARED	1249758	1249800	.	.	.	Notes=Lenght42	AL732656,1249758,1249800;
HG939456	Mauve	SHARED	1864519	1864671	.	.	.	Notes=Lenght152	CP007632,1864519,1864671;
HG939456	Mauve	SHARED	1871356	1871412	.	.	.	Notes=Lenght56	CP007631,1871356,1871412;CP007632,1871356,1871412;
HG939456	Mauve	SHARED	1893284	1893386	.	.	.	Notes=Lenght102	HF952106,1893284,1893386;HF952105,1893284,1893386;CP006910,1893284,1893386;
HG939456	Mauve	SHARED	1868737	1868809	.	.	.	Notes=Lenght72	CP007632,1868737,1868809;
HG939456	Mauve	SHARED	1868680	1868699	.	.	.	Notes=Lenght19	CP007632,1868680,1868699;
HG939456	Mauve	SHARED	451513	451601	.	.	.	Notes=Lenght88	CP007632,451513,451601;
HG939456	Mauve	SHARED	451602	451644	.	.	.	Notes=Lenght42	AE009948,451602,451644;CP007632,451602,451644;
HG939456	Mauve	SHARED	1858476	1858810	.	.	.	Notes=Lenght334	CP007632,1858476,1858810;
HG939456	Mauve	SHARED	1869880	1869948	.	.	.	Notes=Lenght68	CP007632,1869880,1869948;
HG939456	Mauve	SHARED	235909	235952	.	.	.	Notes=Lenght43	CP007632,235909,235952;
HG939456	Mauve	SHARED	1863134	1863269	.	.	.	Notes=Lenght135	AE009948,1863134,1863269;
HG939456	Mauve	SHARED	1863390	1863521	.	.	.	Notes=Lenght131	AE009948,1863390,1863521;
HG939456	Mauve	SHARED	1	85	.	.	.	Notes=Lenght84	CP007632,1,85;
HG939456	Mauve	SHARED	236059	236506	.	.	.	Notes=Lenght447	CP007632,236059,236506;
HG939456	Mauve	SHARED	1858810	1859198	.	.	.	Notes=Lenght388	CP007631,1858810,1859198;CP007632,1858810,1859198;
HG939456	Mauve	SHARED	1020733	1020748	.	.	.	Notes=Lenght15	HF952106,1020733,1020748;HF952105,1020733,1020748;CP007632,1020733,1020748;
HG939456	Mauve	SHARED	1893103	1893256	.	.	.	Notes=Lenght153	AL732656,1893103,1893256;HF952106,1893103,1893256;HF952105,1893103,1893256;
HG939456	Mauve	SHARED	422695	422724	.	.	.	Notes=Lenght29	AL732656,422695,422724;CP007632,422695,422724;CP007572,422695,422724;CP007571,422695,422724;CP007570,422695,422724;
HG939456	Mauve	SHARED	794446	794545	.	.	.	Notes=Lenght99	CP007632,794446,794545;
HG939456	Mauve	SHARED	794416	794445	.	.	.	Notes=Lenght29	AL732656,794416,794445;CP007632,794416,794445;
HG939456	Mauve	SHARED	451039	451170	.	.	.	Notes=Lenght131	CP007632,451039,451170;
HG939456	Mauve	SHARED	450891	451001	.	.	.	Notes=Lenght110	CP007632,450891,451001;
HG939456	Mauve	SHARED	1893596	1893938	.	.	.	Notes=Lenght342	CP003919,1893596,1893938;HF952106,1893596,1893938;HF952105,1893596,1893938;CP006910,1893596,1893938;
HG939456	Mauve	SHARED	1934712	1934802	.	.	.	Notes=Lenght90	CP003919,1934712,1934802;HF952105,1934712,1934802;CP007482,1934712,1934802;CP007565,1934712,1934802;CP006910,1934712,1934802;FO393392,1934712,1934802;CP011328,1934712,1934802;
HG939456	Mauve	SHARED	1934866	1934908	.	.	.	Notes=Lenght42	CP003919,1934866,1934908;HF952105,1934866,1934908;CP007482,1934866,1934908;CP007565,1934866,1934908;CP006910,1934866,1934908;FO393392,1934866,1934908;CP011328,1934866,1934908;
HG939456	Mauve	SHARED	1934909	1934922	.	.	.	Notes=Lenght13	AL732656,1934909,1934922;CP003919,1934909,1934922;HF952105,1934909,1934922;CP007482,1934909,1934922;CP007565,1934909,1934922;CP006910,1934909,1934922;CP007572,1934909,1934922;CP007571,1934909,1934922;CP007570,1934909,1934922;FO393392,1934909,1934922;CP011328,1934909,1934922;
HG939456	Mauve	SHARED	1256237	1256280	.	.	.	Notes=Lenght43	AL732656,1256237,1256280;CP007632,1256237,1256280;CP007572,1256237,1256280;CP007571,1256237,1256280;CP007570,1256237,1256280;
HG939456	Mauve	SHARED	451893	451942	.	.	.	Notes=Lenght49	AL732656,451893,451942;AE009948,451893,451942;
HG939456	Mauve	SHARED	1253508	1253701	.	.	.	Notes=Lenght193	CP007632,1253508,1253701;
HG939456	Mauve	SHARED	1253902	1253963	.	.	.	Notes=Lenght61	CP007632,1253902,1253963;
HG939456	Mauve	SHARED	1254987	1255241	.	.	.	Notes=Lenght254	CP007632,1254987,1255241;
HG939456	Mauve	SHARED	1857296	1858474	.	.	.	Notes=Lenght1178	CP007631,1857296,1858474;CP007632,1857296,1858474;
HG939456	Mauve	SHARED	538958	538972	.	.	.	Notes=Lenght14	CP007572,538958,538972;
HG939456	Mauve	SHARED	234542	234700	.	.	.	Notes=Lenght158	HF952106,234542,234700;HF952105,234542,234700;CP007632,234542,234700;
HG939456	Mauve	SHARED	234701	234896	.	.	.	Notes=Lenght195	CP007632,234701,234896;
HG939456	Mauve	SHARED	1251290	1251373	.	.	.	Notes=Lenght83	AL732656,1251290,1251373;CP007572,1251290,1251373;CP007571,1251290,1251373;CP007570,1251290,1251373;
HG939456	Mauve	SHARED	1892303	1893102	.	.	.	Notes=Lenght799	AL732656,1892303,1893102;HF952106,1892303,1893102;HF952105,1892303,1893102;CP007572,1892303,1893102;CP007571,1892303,1893102;CP007570,1892303,1893102;
HG939456	Mauve	SHARED	1893942	1893952	.	.	.	Notes=Lenght10	AL732656,1893942,1893952;CP003919,1893942,1893952;HF952106,1893942,1893952;HF952105,1893942,1893952;CP007632,1893942,1893952;CP006910,1893942,1893952;CP007572,1893942,1893952;CP007571,1893942,1893952;CP007570,1893942,1893952;
HG939456	Mauve	SHARED	1893953	1893975	.	.	.	Notes=Lenght22	AL732656,1893953,1893975;HF952106,1893953,1893975;HF952105,1893953,1893975;CP007632,1893953,1893975;CP007572,1893953,1893975;CP007571,1893953,1893975;CP007570,1893953,1893975;
HG939456	Mauve	SHARED	1893257	1893283	.	.	.	Notes=Lenght26	HF952106,1893257,1893283;HF952105,1893257,1893283;
HG939456	Mauve	SHARED	246079	246139	.	.	.	Notes=Lenght60	CP007632,246079,246139;
HG939456	Mauve	SHARED	1188638	1190079	.	.	.	Notes=Lenght1441	CP007632,1188638,1190079;
HG939456	Mauve	SHARED	232896	233495	.	.	.	Notes=Lenght599	CP007632,232896,233495;
HG939456	Mauve	SHARED	1869628	1869676	.	.	.	Notes=Lenght48	CP007632,1869628,1869676;
HG939456	Mauve	SHARED	1869572	1869584	.	.	.	Notes=Lenght12	CP007631,1869572,1869584;CP007632,1869572,1869584;
HG939456	Mauve	SHARED	1893489	1893595	.	.	.	Notes=Lenght106	AL732656,1893489,1893595;CP003919,1893489,1893595;HF952106,1893489,1893595;HF952105,1893489,1893595;CP006910,1893489,1893595;
HG939456	Mauve	SHARED	1872062	1872178	.	.	.	Notes=Lenght116	CP007631,1872062,1872178;CP007632,1872062,1872178;
HG939456	Mauve	SHARED	1871843	1871884	.	.	.	Notes=Lenght41	CP007631,1871843,1871884;CP007632,1871843,1871884;
HG939456	Mauve	SHARED	587497	587634	.	.	.	Notes=Lenght137	AL732656,587497,587634;
HG939456	Mauve	SHARED	1346959	1347780	.	.	.	Notes=Lenght821	CP000114,1346959,1347780;CP003810,1346959,1347780;CP003919,1346959,1347780;HF952106,1346959,1347780;HF952105,1346959,1347780;CP007482,1346959,1347780;CP007565,1346959,1347780;CP007632,1346959,1347780;FO393392,1346959,1347780;CP011325,1346959,1347780;CP011326,1346959,1347780;CP011327,1346959,1347780;CP011328,1346959,1347780;CP010319,1346959,1347780;
HG939456	Mauve	SHARED	1342906	1343015	.	.	.	Notes=Lenght109	CP003919,1342906,1343015;HF952106,1342906,1343015;HF952105,1342906,1343015;CP007482,1342906,1343015;CP007565,1342906,1343015;CP007632,1342906,1343015;FO393392,1342906,1343015;CP011328,1342906,1343015;CP010319,1342906,1343015;
HG939456	Mauve	SHARED	1342765	1342905	.	.	.	Notes=Lenght140	CP000114,1342765,1342905;CP003810,1342765,1342905;CP003919,1342765,1342905;HF952106,1342765,1342905;HF952105,1342765,1342905;CP007482,1342765,1342905;CP007565,1342765,1342905;CP007632,1342765,1342905;FO393392,1342765,1342905;CP011325,1342765,1342905;CP011326,1342765,1342905;CP011327,1342765,1342905;CP011328,1342765,1342905;CP010319,1342765,1342905;
HG939456	Mauve	SHARED	794953	795099	.	.	.	Notes=Lenght146	AL732656,794953,795099;CP007632,794953,795099;
HG939456	Mauve	SHARED	1393872	1394770	.	.	.	Notes=Lenght898	CP007632,1393872,1394770;
HG939456	Mauve	SHARED	1392690	1393598	.	.	.	Notes=Lenght908	CP007632,1392690,1393598;
HG939456	Mauve	SHARED	1391528	1392132	.	.	.	Notes=Lenght604	CP007632,1391528,1392132;
HG939456	Mauve	SHARED	1260821	1261049	.	.	.	Notes=Lenght228	CP000114,1260821,1261049;CP003919,1260821,1261049;HF952106,1260821,1261049;HF952105,1260821,1261049;CP007482,1260821,1261049;CP007565,1260821,1261049;CP007632,1260821,1261049;CP006910,1260821,1261049;FO393392,1260821,1261049;CP011328,1260821,1261049;CP010319,1260821,1261049;
HG939456	Mauve	SHARED	1935655	1935671	.	.	.	Notes=Lenght16	CP006910,1935655,1935671;
HG939456	Mauve	SHARED	1982059	1982070	.	.	.	Notes=Lenght11	CP003919,1982059,1982070;HF952105,1982059,1982070;CP007482,1982059,1982070;CP007565,1982059,1982070;CP007632,1982059,1982070;FO393392,1982059,1982070;CP011328,1982059,1982070;
HG939456	Mauve	SHARED	1982009	1982057	.	.	.	Notes=Lenght48	AL732656,1982009,1982057;CP003919,1982009,1982057;HF952105,1982009,1982057;CP007482,1982009,1982057;CP007565,1982009,1982057;CP007632,1982009,1982057;CP007572,1982009,1982057;CP007571,1982009,1982057;CP007570,1982009,1982057;FO393392,1982009,1982057;CP011328,1982009,1982057;
HG939456	Mauve	SHARED	1860965	1861299	.	.	.	Notes=Lenght334	CP007632,1860965,1861299;
HG939456	Mauve	SHARED	1866573	1866972	.	.	.	Notes=Lenght399	CP007632,1866573,1866972;
HG939456	Mauve	SHARED	1348916	1348931	.	.	.	Notes=Lenght15	CP000114,1348916,1348931;CP003810,1348916,1348931;CP003919,1348916,1348931;HF952106,1348916,1348931;HF952105,1348916,1348931;CP007482,1348916,1348931;CP007565,1348916,1348931;CP007632,1348916,1348931;FO393392,1348916,1348931;CP011325,1348916,1348931;CP011326,1348916,1348931;CP011327,1348916,1348931;CP011328,1348916,1348931;CP010319,1348916,1348931;
HG939456	Mauve	SHARED	1348895	1348915	.	.	.	Notes=Lenght20	CP000114,1348895,1348915;CP003810,1348895,1348915;HF952106,1348895,1348915;HF952105,1348895,1348915;CP007482,1348895,1348915;CP007565,1348895,1348915;CP007632,1348895,1348915;FO393392,1348895,1348915;CP011325,1348895,1348915;CP011326,1348895,1348915;CP011327,1348895,1348915;CP011328,1348895,1348915;CP010319,1348895,1348915;
HG939456	Mauve	SHARED	1348654	1348894	.	.	.	Notes=Lenght240	CP000114,1348654,1348894;CP003810,1348654,1348894;CP003919,1348654,1348894;HF952106,1348654,1348894;HF952105,1348654,1348894;CP007482,1348654,1348894;CP007565,1348654,1348894;CP007632,1348654,1348894;FO393392,1348654,1348894;CP011325,1348654,1348894;CP011326,1348654,1348894;CP011327,1348654,1348894;CP011328,1348654,1348894;CP010319,1348654,1348894;
HG939456	Mauve	SHARED	1348074	1348299	.	.	.	Notes=Lenght225	CP000114,1348074,1348299;CP003810,1348074,1348299;CP003919,1348074,1348299;HF952106,1348074,1348299;HF952105,1348074,1348299;CP007482,1348074,1348299;CP007565,1348074,1348299;CP007632,1348074,1348299;FO393392,1348074,1348299;CP011325,1348074,1348299;CP011326,1348074,1348299;CP011327,1348074,1348299;CP011328,1348074,1348299;CP010319,1348074,1348299;
HG939456	Mauve	SHARED	1867437	1867466	.	.	.	Notes=Lenght29	CP007631,1867437,1867466;CP007632,1867437,1867466;
HG939456	Mauve	SHARED	1871124	1871136	.	.	.	Notes=Lenght12	CP007632,1871124,1871136;
HG939456	Mauve	SHARED	1870727	1870814	.	.	.	Notes=Lenght87	CP007632,1870727,1870814;
HG939456	Mauve	SHARED	1870415	1870726	.	.	.	Notes=Lenght311	CP007631,1870415,1870726;CP007632,1870415,1870726;
HG939456	Mauve	SHARED	1259013	1259029	.	.	.	Notes=Lenght16	CP003919,1259013,1259029;HF952106,1259013,1259029;HF952105,1259013,1259029;CP007482,1259013,1259029;CP007565,1259013,1259029;CP007632,1259013,1259029;CP006910,1259013,1259029;FO393392,1259013,1259029;CP011328,1259013,1259029;CP010319,1259013,1259029;
HG939456	Mauve	SHARED	1259086	1259230	.	.	.	Notes=Lenght144	CP003919,1259086,1259230;HF952106,1259086,1259230;HF952105,1259086,1259230;CP007482,1259086,1259230;CP007565,1259086,1259230;CP007632,1259086,1259230;CP006910,1259086,1259230;FO393392,1259086,1259230;CP011328,1259086,1259230;CP010319,1259086,1259230;
HG939456	Mauve	SHARED	924617	925444	.	.	.	Notes=Lenght827	HF952106,924617,925444;
HG939456	Mauve	SHARED	1867522	1867575	.	.	.	Notes=Lenght53	CP007632,1867522,1867575;
HG939456	Mauve	SHARED	1867467	1867521	.	.	.	Notes=Lenght54	CP007632,1867467,1867521;
HG939456	Mauve	SHARED	1351778	1351840	.	.	.	Notes=Lenght62	CP000114,1351778,1351840;CP003810,1351778,1351840;CP003919,1351778,1351840;HF952106,1351778,1351840;HF952105,1351778,1351840;CP007482,1351778,1351840;CP007565,1351778,1351840;CP007632,1351778,1351840;FO393392,1351778,1351840;CP011325,1351778,1351840;CP011326,1351778,1351840;CP011327,1351778,1351840;CP011328,1351778,1351840;CP010319,1351778,1351840;
HG939456	Mauve	SHARED	1351735	1351777	.	.	.	Notes=Lenght42	HF952106,1351735,1351777;HF952105,1351735,1351777;CP007482,1351735,1351777;CP007565,1351735,1351777;CP007632,1351735,1351777;FO393392,1351735,1351777;CP011328,1351735,1351777;CP010319,1351735,1351777;
HG939456	Mauve	SHARED	1351477	1351734	.	.	.	Notes=Lenght257	CP000114,1351477,1351734;CP003810,1351477,1351734;CP003919,1351477,1351734;HF952106,1351477,1351734;HF952105,1351477,1351734;CP007482,1351477,1351734;CP007565,1351477,1351734;CP007632,1351477,1351734;FO393392,1351477,1351734;CP011325,1351477,1351734;CP011326,1351477,1351734;CP011327,1351477,1351734;CP011328,1351477,1351734;CP010319,1351477,1351734;
HG939456	Mauve	SHARED	1351409	1351476	.	.	.	Notes=Lenght67	CP000114,1351409,1351476;CP003810,1351409,1351476;CP003919,1351409,1351476;HF952106,1351409,1351476;HF952105,1351409,1351476;CP007482,1351409,1351476;CP007565,1351409,1351476;CP007632,1351409,1351476;FO393392,1351409,1351476;CP011325,1351409,1351476;CP011326,1351409,1351476;CP011327,1351409,1351476;CP011328,1351409,1351476;CP010319,1351409,1351476;
HG939456	Mauve	SHARED	1351397	1351408	.	.	.	Notes=Lenght11	CP003919,1351397,1351408;HF952106,1351397,1351408;HF952105,1351397,1351408;CP007482,1351397,1351408;CP007565,1351397,1351408;CP007632,1351397,1351408;FO393392,1351397,1351408;CP011328,1351397,1351408;CP010319,1351397,1351408;
HG939456	Mauve	SHARED	1350220	1351308	.	.	.	Notes=Lenght1088	CP000114,1350220,1351308;CP003810,1350220,1351308;CP003919,1350220,1351308;HF952106,1350220,1351308;HF952105,1350220,1351308;CP007482,1350220,1351308;CP007565,1350220,1351308;CP007632,1350220,1351308;FO393392,1350220,1351308;CP011325,1350220,1351308;CP011326,1350220,1351308;CP011327,1350220,1351308;CP011328,1350220,1351308;CP010319,1350220,1351308;
HG939456	Mauve	SHARED	1349122	1350055	.	.	.	Notes=Lenght933	CP000114,1349122,1350055;CP003810,1349122,1350055;CP003919,1349122,1350055;HF952106,1349122,1350055;HF952105,1349122,1350055;CP007482,1349122,1350055;CP007565,1349122,1350055;CP007632,1349122,1350055;FO393392,1349122,1350055;CP011325,1349122,1350055;CP011326,1349122,1350055;CP011327,1349122,1350055;CP011328,1349122,1350055;CP010319,1349122,1350055;
HG939456	Mauve	SHARED	22152	22320	.	.	.	Notes=Lenght168	CP003919,22152,22320;HF952106,22152,22320;HF952105,22152,22320;CP007482,22152,22320;CP007632,22152,22320;FO393392,22152,22320;CP011328,22152,22320;
HG939456	Mauve	SHARED	22075	22151	.	.	.	Notes=Lenght76	HF952106,22075,22151;HF952105,22075,22151;CP007482,22075,22151;CP007632,22075,22151;CP006910,22075,22151;FO393392,22075,22151;CP011328,22075,22151;
HG939456	Mauve	SHARED	21979	22074	.	.	.	Notes=Lenght95	CP003919,21979,22074;HF952106,21979,22074;HF952105,21979,22074;CP007482,21979,22074;CP007632,21979,22074;CP006910,21979,22074;FO393392,21979,22074;CP011328,21979,22074;
HG939456	Mauve	SHARED	21775	21978	.	.	.	Notes=Lenght203	CP003919,21775,21978;HF952106,21775,21978;HF952105,21775,21978;CP007632,21775,21978;CP006910,21775,21978;FO393392,21775,21978;CP011328,21775,21978;
HG939456	Mauve	SHARED	1935751	1935773	.	.	.	Notes=Lenght22	CP003919,1935751,1935773;HF952105,1935751,1935773;CP007482,1935751,1935773;CP007565,1935751,1935773;CP006910,1935751,1935773;FO393392,1935751,1935773;CP011328,1935751,1935773;
HG939456	Mauve	SHARED	59141	59158	.	.	.	Notes=Lenght17	CP003919,59141,59158;HF952105,59141,59158;CP007482,59141,59158;CP007565,59141,59158;CP007632,59141,59158;FO393392,59141,59158;CP011328,59141,59158;
HG939456	Mauve	SHARED	20549	21774	.	.	.	Notes=Lenght1225	CP003919,20549,21774;HF952106,20549,21774;HF952105,20549,21774;CP007632,20549,21774;CP006910,20549,21774;CP011328,20549,21774;
HG939456	Mauve	SHARED	19166	20548	.	.	.	Notes=Lenght1382	CP003919,19166,20548;HF952106,19166,20548;HF952105,19166,20548;CP007632,19166,20548;CP011328,19166,20548;
HG939456	Mauve	SHARED	99621	99659	.	.	.	Notes=Lenght38	CP003919,99621,99659;HF952105,99621,99659;CP007482,99621,99659;CP007565,99621,99659;CP007632,99621,99659;CP006910,99621,99659;FO393392,99621,99659;CP011328,99621,99659;
HG939456	Mauve	SHARED	1859797	1860404	.	.	.	Notes=Lenght607	CP007632,1859797,1860404;
HG939456	Mauve	SHARED	1859698	1859796	.	.	.	Notes=Lenght98	CP007631,1859698,1859796;CP007632,1859698,1859796;
HG939456	Mauve	SHARED	1859200	1859698	.	.	.	Notes=Lenght498	CP007632,1859200,1859698;
HG939456	Mauve	SHARED	630998	631077	.	.	.	Notes=Lenght79	CP003919,630998,631077;CP007482,630998,631077;CP007565,630998,631077;CP007632,630998,631077;FO393392,630998,631077;CP011328,630998,631077;
HG939456	Mauve	SHARED	27572	27643	.	.	.	Notes=Lenght71	AL732656,27572,27643;AE009948,27572,27643;CP003919,27572,27643;HF952106,27572,27643;HF952105,27572,27643;CP007482,27572,27643;CP007565,27572,27643;CP007631,27572,27643;CP007632,27572,27643;CP006910,27572,27643;CP007572,27572,27643;CP007571,27572,27643;CP007570,27572,27643;FO393392,27572,27643;CP010867,27572,27643;CP011328,27572,27643;CP011329,27572,27643;CP010319,27572,27643;
HG939456	Mauve	SHARED	451645	451701	.	.	.	Notes=Lenght56	AE009948,451645,451701;
HG939456	Mauve	SHARED	451881	451892	.	.	.	Notes=Lenght11	AE009948,451881,451892;
HG939456	Mauve	SHARED	917553	917690	.	.	.	Notes=Lenght137	HF952106,917553,917690;
HG939456	Mauve	SHARED	917724	918886	.	.	.	Notes=Lenght1162	HF952106,917724,918886;
HG939456	Mauve	SHARED	918937	920419	.	.	.	Notes=Lenght1482	HF952106,918937,920419;
HG939456	Mauve	SHARED	1871829	1871842	.	.	.	Notes=Lenght13	CP007632,1871829,1871842;
HG939456	Mauve	SHARED	1312236	1315023	.	.	.	Notes=Lenght2787	CP007632,1312236,1315023;
HG939456	Mauve	SHARED	1311969	1312235	.	.	.	Notes=Lenght266	CP007632,1311969,1312235;
HG939456	Mauve	SHARED	1311845	1311968	.	.	.	Notes=Lenght123	CP007632,1311845,1311968;
HG939456	Mauve	SHARED	1311530	1311773	.	.	.	Notes=Lenght243	CP007632,1311530,1311773;
HG939456	Mauve	SHARED	1893387	1893449	.	.	.	Notes=Lenght62	HF952106,1893387,1893449;HF952105,1893387,1893449;CP006910,1893387,1893449;
HG939456	Mauve	SHARED	233496	233645	.	.	.	Notes=Lenght149	HF952106,233496,233645;HF952105,233496,233645;CP007632,233496,233645;
HG939456	Mauve	SHARED	1297764	1311476	.	.	.	Notes=Lenght13712	CP007632,1297764,1311476;
HG939456	Mauve	SHARED	1002953	1002974	.	.	.	Notes=Lenght21	HF952105,1002953,1002974;CP010319,1002953,1002974;
HG939456	Mauve	SHARED	1002856	1002952	.	.	.	Notes=Lenght96	AL732656,1002856,1002952;HF952105,1002856,1002952;CP007572,1002856,1002952;CP007571,1002856,1002952;CP007570,1002856,1002952;CP010319,1002856,1002952;
HG939456	Mauve	SHARED	1002760	1002855	.	.	.	Notes=Lenght95	HF952105,1002760,1002855;CP010319,1002760,1002855;
HG939456	Mauve	SHARED	1002211	1002759	.	.	.	Notes=Lenght548	AL732656,1002211,1002759;HF952105,1002211,1002759;CP007572,1002211,1002759;CP007571,1002211,1002759;CP007570,1002211,1002759;CP010319,1002211,1002759;
HG939456	Mauve	SHARED	1001737	1002024	.	.	.	Notes=Lenght287	HF952105,1001737,1002024;CP010319,1001737,1002024;
HG939456	Mauve	SHARED	22394	23532	.	.	.	Notes=Lenght1138	CP003919,22394,23532;HF952106,22394,23532;HF952105,22394,23532;CP007632,22394,23532;
HG939456	Mauve	SHARED	1001502	1001546	.	.	.	Notes=Lenght44	AL732656,1001502,1001546;HF952105,1001502,1001546;CP007572,1001502,1001546;CP007571,1001502,1001546;CP007570,1001502,1001546;CP010319,1001502,1001546;
HG939456	Mauve	SHARED	1691588	1691602	.	.	.	Notes=Lenght14	CP010319,1691588,1691602;
HG939456	Mauve	SHARED	1691431	1691444	.	.	.	Notes=Lenght13	AE009948,1691431,1691444;CP011329,1691431,1691444;CP010319,1691431,1691444;
HG939456	Mauve	SHARED	1000198	1000221	.	.	.	Notes=Lenght23	AL732656,1000198,1000221;HF952105,1000198,1000221;CP007572,1000198,1000221;CP007571,1000198,1000221;CP007570,1000198,1000221;CP010319,1000198,1000221;
HG939456	Mauve	SHARED	1000173	1000197	.	.	.	Notes=Lenght24	HF952105,1000173,1000197;CP010319,1000173,1000197;
HG939456	Mauve	SHARED	795407	795507	.	.	.	Notes=Lenght100	CP007632,795407,795507;
HG939456	Mauve	SHARED	999539	1000170	.	.	.	Notes=Lenght631	AL732656,999539,1000170;HF952105,999539,1000170;CP007632,999539,1000170;CP007572,999539,1000170;CP007571,999539,1000170;CP007570,999539,1000170;CP010319,999539,1000170;
HG939456	Mauve	SHARED	999022	999538	.	.	.	Notes=Lenght516	HF952105,999022,999538;CP007632,999022,999538;CP010319,999022,999538;
HG939456	Mauve	SHARED	998906	999021	.	.	.	Notes=Lenght115	AL732656,998906,999021;HF952105,998906,999021;CP007632,998906,999021;CP007572,998906,999021;CP007571,998906,999021;CP007570,998906,999021;CP010319,998906,999021;
HG939456	Mauve	SHARED	998213	998237	.	.	.	Notes=Lenght24	HF952105,998213,998237;CP007632,998213,998237;CP010319,998213,998237;
HG939456	Mauve	SHARED	259041	260281	.	.	.	Notes=Lenght1240	CP007632,259041,260281;
HG939456	Mauve	SHARED	1208542	1208659	.	.	.	Notes=Lenght117	AE009948,1208542,1208659;CP007632,1208542,1208659;
HG939456	Mauve	SHARED	451253	451364	.	.	.	Notes=Lenght111	CP007632,451253,451364;
HG939456	Mauve	SHARED	1160619	1160636	.	.	.	Notes=Lenght17	AL732656,1160619,1160636;HF952104,1160619,1160636;CP007482,1160619,1160636;CP007572,1160619,1160636;
HG939456	Mauve	SHARED	1390698	1391106	.	.	.	Notes=Lenght408	CP007632,1390698,1391106;
HG939456	Mauve	SHARED	1256281	1256355	.	.	.	Notes=Lenght74	CP007632,1256281,1256355;
HG939456	Mauve	SHARED	871950	871964	.	.	.	Notes=Lenght14	HF952106,871950,871964;CP007632,871950,871964;
HG939456	Mauve	SHARED	18551	18577	.	.	.	Notes=Lenght26	CP007632,18551,18577;
HG939456	Mauve	SHARED	1889418	1889517	.	.	.	Notes=Lenght99	CP007632,1889418,1889517;
HG939456	Mauve	SHARED	238687	239187	.	.	.	Notes=Lenght500	CP007632,238687,239187;
HG939456	Mauve	SHARED	236733	237055	.	.	.	Notes=Lenght322	CP007632,236733,237055;
HG939456	Mauve	SHARED	233646	234541	.	.	.	Notes=Lenght895	CP007632,233646,234541;
HG939456	Mauve	SHARED	1338121	1339567	.	.	.	Notes=Lenght1446	CP007632,1338121,1339567;
HG939456	Mauve	SHARED	997200	997666	.	.	.	Notes=Lenght466	HF952106,997200,997666;HF952105,997200,997666;CP007632,997200,997666;CP010319,997200,997666;
HG939456	Mauve	SHARED	996016	997199	.	.	.	Notes=Lenght1183	AL732656,996016,997199;HF952106,996016,997199;HF952105,996016,997199;CP007632,996016,997199;CP007572,996016,997199;CP007571,996016,997199;CP007570,996016,997199;CP010319,996016,997199;
HG939456	Mauve	SHARED	995167	995248	.	.	.	Notes=Lenght81	AL732656,995167,995248;AE009948,995167,995248;HF952106,995167,995248;HF952105,995167,995248;CP007632,995167,995248;CP007572,995167,995248;CP007571,995167,995248;CP007570,995167,995248;CP011329,995167,995248;CP010319,995167,995248;
HG939456	Mauve	SHARED	1000742	1001451	.	.	.	Notes=Lenght709	HF952105,1000742,1001451;CP010319,1000742,1001451;
HG939456	Mauve	SHARED	1000470	1000612	.	.	.	Notes=Lenght142	AL732656,1000470,1000612;HF952105,1000470,1000612;CP007572,1000470,1000612;CP007571,1000470,1000612;CP007570,1000470,1000612;CP010319,1000470,1000612;
HG939456	Mauve	SHARED	1000437	1000469	.	.	.	Notes=Lenght32	HF952105,1000437,1000469;CP010319,1000437,1000469;
HG939456	Mauve	SHARED	1000264	1000436	.	.	.	Notes=Lenght172	AL732656,1000264,1000436;HF952105,1000264,1000436;CP007572,1000264,1000436;CP007571,1000264,1000436;CP007570,1000264,1000436;CP010319,1000264,1000436;
HG939456	Mauve	SHARED	246140	246284	.	.	.	Notes=Lenght144	HF952106,246140,246284;HF952105,246140,246284;CP007632,246140,246284;
HG939456	Mauve	SHARED	450857	450890	.	.	.	Notes=Lenght33	AE009948,450857,450890;CP007632,450857,450890;
HG939456	Mauve	SHARED	450779	450856	.	.	.	Notes=Lenght77	AL732656,450779,450856;AE009948,450779,450856;CP007632,450779,450856;
HG939456	Mauve	SHARED	1871339	1871355	.	.	.	Notes=Lenght16	CP007632,1871339,1871355;
HG939456	Mauve	SHARED	1256454	1256745	.	.	.	Notes=Lenght291	CP000114,1256454,1256745;CP007632,1256454,1256745;
HG939456	Mauve	SHARED	454480	455055	.	.	.	Notes=Lenght575	CP007632,454480,455055;
HG939456	Mauve	SHARED	422725	424453	.	.	.	Notes=Lenght1728	CP007632,422725,424453;
HG939456	Mauve	SHARED	1126475	1126534	.	.	.	Notes=Lenght59	CP007631,1126475,1126534;CP007632,1126475,1126534;
HG939456	Mauve	SHARED	871980	872018	.	.	.	Notes=Lenght38	AL732656,871980,872018;HF952106,871980,872018;HF952105,871980,872018;CP007632,871980,872018;CP006910,871980,872018;CP007572,871980,872018;CP007571,871980,872018;CP007570,871980,872018;CP010319,871980,872018;
HG939456	Mauve	SHARED	871965	871977	.	.	.	Notes=Lenght12	HF952106,871965,871977;CP007632,871965,871977;CP010319,871965,871977;
HG939456	Mauve	SHARED	1934680	1934711	.	.	.	Notes=Lenght31	HF952106,1934680,1934711;CP007632,1934680,1934711;CP010319,1934680,1934711;
HG939456	Mauve	SHARED	794926	794952	.	.	.	Notes=Lenght26	CP007632,794926,794952;
HG939456	Mauve	SHARED	2065054	2065074	.	.	.	Notes=Lenght20	CP003919,2065054,2065074;HF952106,2065054,2065074;HF952105,2065054,2065074;CP006910,2065054,2065074;CP011328,2065054,2065074;CP010319,2065054,2065074;
HG939456	Mauve	SHARED	1990241	1994390	.	.	.	Notes=Lenght4149	CP007632,1990241,1994390;
HG939456	Mauve	SHARED	1935734	1935750	.	.	.	Notes=Lenght16	CP000114,1935734,1935750;CP003919,1935734,1935750;HF952104,1935734,1935750;HF952106,1935734,1935750;HF952105,1935734,1935750;CP007482,1935734,1935750;CP007565,1935734,1935750;CP006910,1935734,1935750;CP007572,1935734,1935750;CP007571,1935734,1935750;CP007570,1935734,1935750;FO393392,1935734,1935750;CP011328,1935734,1935750;CP010319,1935734,1935750;
HG939456	Mauve	SHARED	1258825	1259012	.	.	.	Notes=Lenght187	CP000114,1258825,1259012;CP003919,1258825,1259012;HF952106,1258825,1259012;HF952105,1258825,1259012;CP007482,1258825,1259012;CP007565,1258825,1259012;CP007632,1258825,1259012;CP006910,1258825,1259012;FO393392,1258825,1259012;CP011328,1258825,1259012;CP010319,1258825,1259012;
HG939456	Mauve	SHARED	1870081	1870414	.	.	.	Notes=Lenght333	CP007631,1870081,1870414;CP007632,1870081,1870414;
HG939456	Mauve	SHARED	1258565	1258728	.	.	.	Notes=Lenght163	CP000114,1258565,1258728;CP003919,1258565,1258728;HF952106,1258565,1258728;HF952105,1258565,1258728;CP007482,1258565,1258728;CP007565,1258565,1258728;CP007632,1258565,1258728;CP006910,1258565,1258728;FO393392,1258565,1258728;CP011328,1258565,1258728;CP010319,1258565,1258728;
HG939456	Mauve	SHARED	1258553	1258564	.	.	.	Notes=Lenght11	CP003919,1258553,1258564;HF952106,1258553,1258564;HF952105,1258553,1258564;CP007482,1258553,1258564;CP007565,1258553,1258564;CP007632,1258553,1258564;CP006910,1258553,1258564;FO393392,1258553,1258564;CP011328,1258553,1258564;CP010319,1258553,1258564;
HG939456	Mauve	SHARED	1258362	1258552	.	.	.	Notes=Lenght190	CP000114,1258362,1258552;CP003919,1258362,1258552;HF952106,1258362,1258552;HF952105,1258362,1258552;CP007482,1258362,1258552;CP007565,1258362,1258552;CP007632,1258362,1258552;CP006910,1258362,1258552;FO393392,1258362,1258552;CP011328,1258362,1258552;CP010319,1258362,1258552;
HG939456	Mauve	SHARED	1258340	1258361	.	.	.	Notes=Lenght21	CP003919,1258340,1258361;HF952106,1258340,1258361;HF952105,1258340,1258361;CP007482,1258340,1258361;CP007565,1258340,1258361;CP007632,1258340,1258361;CP006910,1258340,1258361;FO393392,1258340,1258361;CP011328,1258340,1258361;CP010319,1258340,1258361;
HG939456	Mauve	SHARED	1257536	1258310	.	.	.	Notes=Lenght774	CP000114,1257536,1258310;CP003919,1257536,1258310;HF952106,1257536,1258310;HF952105,1257536,1258310;CP007482,1257536,1258310;CP007565,1257536,1258310;CP007632,1257536,1258310;CP006910,1257536,1258310;FO393392,1257536,1258310;CP011328,1257536,1258310;CP010319,1257536,1258310;
HG939456	Mauve	SHARED	871689	871702	.	.	.	Notes=Lenght13	HF952105,871689,871702;
HG939456	Mauve	SHARED	1878777	1884406	.	.	.	Notes=Lenght5629	CP007632,1878777,1884406;
HG939456	Mauve	SHARED	1884416	1886019	.	.	.	Notes=Lenght1603	CP007632,1884416,1886019;
HG939456	Mauve	SHARED	794546	794925	.	.	.	Notes=Lenght379	AL732656,794546,794925;CP007632,794546,794925;
HG939456	Mauve	SHARED	1346350	1346958	.	.	.	Notes=Lenght608	CP007632,1346350,1346958;
HG939456	Mauve	SHARED	1872294	1872305	.	.	.	Notes=Lenght11	CP007632,1872294,1872305;
HG939456	Mauve	SHARED	246285	247393	.	.	.	Notes=Lenght1108	CP007632,246285,247393;
HG939456	Mauve	SHARED	795305	795384	.	.	.	Notes=Lenght79	CP007632,795305,795384;
HG939456	Mauve	SHARED	795121	795304	.	.	.	Notes=Lenght183	AL732656,795121,795304;CP007632,795121,795304;
HG939456	Mauve	SHARED	1771757	1772077	.	.	.	Notes=Lenght320	CP003919,1771757,1772077;HF952106,1771757,1772077;HF952105,1771757,1772077;CP007632,1771757,1772077;CP010319,1771757,1772077;
HG939456	Mauve	SHARED	1770165	1771756	.	.	.	Notes=Lenght1591	CP003919,1770165,1771756;HF952106,1770165,1771756;HF952105,1770165,1771756;CP007482,1770165,1771756;CP007565,1770165,1771756;CP007632,1770165,1771756;FO393392,1770165,1771756;CP011328,1770165,1771756;CP010319,1770165,1771756;
HG939456	Mauve	SHARED	1769984	1770164	.	.	.	Notes=Lenght180	CP003919,1769984,1770164;HF952105,1769984,1770164;CP007482,1769984,1770164;CP007565,1769984,1770164;CP007632,1769984,1770164;FO393392,1769984,1770164;CP011328,1769984,1770164;CP010319,1769984,1770164;
HG939456	Mauve	SHARED	1769812	1769983	.	.	.	Notes=Lenght171	CP003919,1769812,1769983;HF952106,1769812,1769983;HF952105,1769812,1769983;CP007482,1769812,1769983;CP007565,1769812,1769983;CP007632,1769812,1769983;FO393392,1769812,1769983;CP011328,1769812,1769983;CP010319,1769812,1769983;
HG939456	Mauve	SHARED	1768642	1769811	.	.	.	Notes=Lenght1169	CP003919,1768642,1769811;HF952106,1768642,1769811;HF952105,1768642,1769811;CP007482,1768642,1769811;CP007565,1768642,1769811;CP007632,1768642,1769811;CP006910,1768642,1769811;FO393392,1768642,1769811;CP011328,1768642,1769811;CP010319,1768642,1769811;
HG939456	Mauve	SHARED	1763538	1768641	.	.	.	Notes=Lenght5103	CP003919,1763538,1768641;HF952106,1763538,1768641;HF952105,1763538,1768641;CP007632,1763538,1768641;CP006910,1763538,1768641;CP010319,1763538,1768641;
HG939456	Mauve	SHARED	1762832	1763537	.	.	.	Notes=Lenght705	CP003919,1762832,1763537;HF952106,1762832,1763537;HF952105,1762832,1763537;CP007632,1762832,1763537;CP010319,1762832,1763537;
HG939456	Mauve	SHARED	1761474	1762831	.	.	.	Notes=Lenght1357	CP003919,1761474,1762831;HF952106,1761474,1762831;HF952105,1761474,1762831;CP007482,1761474,1762831;CP007565,1761474,1762831;CP007632,1761474,1762831;CP006910,1761474,1762831;FO393392,1761474,1762831;CP011328,1761474,1762831;CP010319,1761474,1762831;
HG939456	Mauve	SHARED	1691728	1692008	.	.	.	Notes=Lenght280	AE009948,1691728,1692008;CP011329,1691728,1692008;CP010319,1691728,1692008;
HG939456	Mauve	SHARED	1691717	1691727	.	.	.	Notes=Lenght10	CP010319,1691717,1691727;
HG939456	Mauve	SHARED	1691603	1691716	.	.	.	Notes=Lenght113	AE009948,1691603,1691716;CP011329,1691603,1691716;CP010319,1691603,1691716;
HG939456	Mauve	SHARED	1351309	1351396	.	.	.	Notes=Lenght87	CP007632,1351309,1351396;
HG939456	Mauve	SHARED	1983507	1986455	.	.	.	Notes=Lenght2948	CP007632,1983507,1986455;
HG939456	Mauve	SHARED	1987756	1987791	.	.	.	Notes=Lenght35	CP007632,1987756,1987791;
HG939456	Mauve	SHARED	1988006	1989721	.	.	.	Notes=Lenght1715	CP007632,1988006,1989721;
HG939456	Mauve	SHARED	1865133	1865225	.	.	.	Notes=Lenght92	CP007632,1865133,1865225;
HG939456	Mauve	SHARED	1614824	1614953	.	.	.	Notes=Lenght129	CP003919,1614824,1614953;HF952106,1614824,1614953;HF952105,1614824,1614953;CP007482,1614824,1614953;CP007565,1614824,1614953;CP006910,1614824,1614953;FO393392,1614824,1614953;CP011328,1614824,1614953;CP010319,1614824,1614953;
HG939456	Mauve	SHARED	1934924	1934936	.	.	.	Notes=Lenght12	AL732656,1934924,1934936;HF952106,1934924,1934936;CP007632,1934924,1934936;CP007572,1934924,1934936;CP007571,1934924,1934936;CP007570,1934924,1934936;CP010319,1934924,1934936;
HG939456	Mauve	SHARED	1934937	1934948	.	.	.	Notes=Lenght11	AL732656,1934937,1934948;HF952106,1934937,1934948;HF952105,1934937,1934948;CP007632,1934937,1934948;CP007572,1934937,1934948;CP007571,1934937,1934948;CP007570,1934937,1934948;CP010319,1934937,1934948;
HG939456	Mauve	SHARED	1935412	1935463	.	.	.	Notes=Lenght51	HF952106,1935412,1935463;CP007632,1935412,1935463;CP010319,1935412,1935463;
HG939456	Mauve	SHARED	1982255	1982524	.	.	.	Notes=Lenght269	CP007632,1982255,1982524;
HG939456	Mauve	SHARED	4144	4245	.	.	.	Notes=Lenght101	AL732656,4144,4245;AE009948,4144,4245;CP000114,4144,4245;CP003810,4144,4245;CP003919,4144,4245;HF952104,4144,4245;HF952106,4144,4245;HF952105,4144,4245;CP007482,4144,4245;CP007565,4144,4245;CP007631,4144,4245;CP007632,4144,4245;CP006910,4144,4245;CP007572,4144,4245;CP007571,4144,4245;CP007570,4144,4245;FO393392,4144,4245;CP010867,4144,4245;CP011325,4144,4245;CP011326,4144,4245;CP011327,4144,4245;…
HG939456	Mauve	SHARED	4246	4281	.	.	.	Notes=Lenght35	AL732656,4246,4281;AE009948,4246,4281;CP000114,4246,4281;CP003810,4246,4281;HF952104,4246,4281;HF952106,4246,4281;HF952105,4246,4281;CP007482,4246,4281;CP007565,4246,4281;CP007631,4246,4281;CP007632,4246,4281;CP006910,4246,4281;CP007572,4246,4281;CP007571,4246,4281;CP007570,4246,4281;FO393392,4246,4281;CP010867,4246,4281;CP011325,4246,4281;CP011326,4246,4281;CP011327,4246,4281;CP011328,4246,4281;…
HG939456	Mauve	SHARED	4282	4335	.	.	.	Notes=Lenght53	AL732656,4282,4335;AE009948,4282,4335;CP000114,4282,4335;CP003810,4282,4335;CP003919,4282,4335;HF952104,4282,4335;HF952106,4282,4335;HF952105,4282,4335;CP007482,4282,4335;CP007565,4282,4335;CP007631,4282,4335;CP007632,4282,4335;CP006910,4282,4335;CP007572,4282,4335;CP007571,4282,4335;CP007570,4282,4335;FO393392,4282,4335;CP010867,4282,4335;CP011325,4282,4335;CP011326,4282,4335;CP011327,4282,4335;…
HG939456	Mauve	SHARED	16267	16287	.	.	.	Notes=Lenght20	AL732656,16267,16287;AE009948,16267,16287;CP000114,16267,16287;CP003810,16267,16287;CP003919,16267,16287;HF952104,16267,16287;HF952106,16267,16287;HF952105,16267,16287;CP007482,16267,16287;CP007631,16267,16287;CP007632,16267,16287;CP006910,16267,16287;CP007572,16267,16287;CP007571,16267,16287;CP007570,16267,16287;FO393392,16267,16287;CP010867,16267,16287;CP011325,16267,16287;CP011326,16267,16287;…
HG939456	Mauve	SHARED	16289	16305	.	.	.	Notes=Lenght16	AL732656,16289,16305;AE009948,16289,16305;CP000114,16289,16305;CP003810,16289,16305;CP003919,16289,16305;HF952104,16289,16305;HF952106,16289,16305;HF952105,16289,16305;CP007482,16289,16305;CP007565,16289,16305;CP007631,16289,16305;CP007632,16289,16305;CP007572,16289,16305;CP007571,16289,16305;CP007570,16289,16305;FO393392,16289,16305;CP010867,16289,16305;CP011325,16289,16305;CP011326,16289,16305;…
HG939456	Mauve	SHARED	16364	16767	.	.	.	Notes=Lenght403	AL732656,16364,16767;AE009948,16364,16767;CP000114,16364,16767;CP003810,16364,16767;CP003919,16364,16767;HF952104,16364,16767;HF952106,16364,16767;HF952105,16364,16767;CP007482,16364,16767;CP007565,16364,16767;CP007631,16364,16767;CP007632,16364,16767;CP007572,16364,16767;CP007571,16364,16767;CP007570,16364,16767;FO393392,16364,16767;CP010867,16364,16767;CP011325,16364,16767;CP011326,16364,16767;…
HG939456	Mauve	SHARED	16768	16798	.	.	.	Notes=Lenght30	AL732656,16768,16798;AE009948,16768,16798;CP000114,16768,16798;CP003810,16768,16798;CP003919,16768,16798;HF952104,16768,16798;HF952106,16768,16798;HF952105,16768,16798;CP007565,16768,16798;CP007631,16768,16798;CP007632,16768,16798;CP007572,16768,16798;CP007571,16768,16798;CP007570,16768,16798;FO393392,16768,16798;CP010867,16768,16798;CP011325,16768,16798;CP011326,16768,16798;CP011327,16768,16798;…
HG939456	Mauve	SHARED	16799	16813	.	.	.	Notes=Lenght14	AL732656,16799,16813;AE009948,16799,16813;CP000114,16799,16813;CP003810,16799,16813;CP003919,16799,16813;HF952104,16799,16813;HF952106,16799,16813;HF952105,16799,16813;CP007565,16799,16813;CP007631,16799,16813;CP007632,16799,16813;CP006910,16799,16813;CP007572,16799,16813;CP007571,16799,16813;CP007570,16799,16813;FO393392,16799,16813;CP010867,16799,16813;CP011325,16799,16813;CP011326,16799,16813;…
HG939456	Mauve	SHARED	16814	16920	.	.	.	Notes=Lenght106	AL732656,16814,16920;AE009948,16814,16920;CP000114,16814,16920;CP003810,16814,16920;CP003919,16814,16920;HF952104,16814,16920;HF952106,16814,16920;HF952105,16814,16920;CP007565,16814,16920;CP007631,16814,16920;CP007632,16814,16920;CP006910,16814,16920;CP007572,16814,16920;CP007571,16814,16920;CP007570,16814,16920;CP010867,16814,16920;CP011325,16814,16920;CP011326,16814,16920;CP011327,16814,16920;…
HG939456	Mauve	SHARED	16921	17329	.	.	.	Notes=Lenght408	AL732656,16921,17329;AE009948,16921,17329;CP000114,16921,17329;CP003810,16921,17329;CP003919,16921,17329;HF952104,16921,17329;HF952106,16921,17329;HF952105,16921,17329;CP007631,16921,17329;CP007632,16921,17329;CP006910,16921,17329;CP007572,16921,17329;CP007571,16921,17329;CP007570,16921,17329;CP010867,16921,17329;CP011325,16921,17329;CP011326,16921,17329;CP011327,16921,17329;CP011328,16921,17329;…
HG939456	Mauve	SHARED	17331	17697	.	.	.	Notes=Lenght366	AL732656,17331,17697;AE009948,17331,17697;CP000114,17331,17697;CP003810,17331,17697;CP003919,17331,17697;HF952104,17331,17697;HF952106,17331,17697;HF952105,17331,17697;CP007631,17331,17697;CP007632,17331,17697;CP006910,17331,17697;CP007572,17331,17697;CP007571,17331,17697;CP007570,17331,17697;CP010867,17331,17697;CP011325,17331,17697;CP011326,17331,17697;CP011327,17331,17697;CP011328,17331,17697;…
HG939456	Mauve	SHARED	17698	18109	.	.	.	Notes=Lenght411	AL732656,17698,18109;AE009948,17698,18109;CP000114,17698,18109;CP003810,17698,18109;CP003919,17698,18109;HF952104,17698,18109;CP007631,17698,18109;CP007632,17698,18109;CP006910,17698,18109;CP007572,17698,18109;CP007571,17698,18109;CP007570,17698,18109;CP010867,17698,18109;CP011325,17698,18109;CP011326,17698,18109;CP011327,17698,18109;CP011328,17698,18109;CP011329,17698,18109;CP012419,17698,18109;…
HG939456	Mauve	SHARED	18110	18397	.	.	.	Notes=Lenght287	AL732656,18110,18397;AE009948,18110,18397;CP000114,18110,18397;CP003810,18110,18397;CP003919,18110,18397;HF952104,18110,18397;CP007631,18110,18397;CP007632,18110,18397;CP006910,18110,18397;CP007572,18110,18397;CP007571,18110,18397;CP007570,18110,18397;CP010867,18110,18397;CP011325,18110,18397;CP011326,18110,18397;CP011327,18110,18397;CP011329,18110,18397;CP012419,18110,18397;CP013202,18110,18397;
HG939456	Mauve	SHARED	18399	18542	.	.	.	Notes=Lenght143	AL732656,18399,18542;AE009948,18399,18542;CP000114,18399,18542;CP003810,18399,18542;HF952104,18399,18542;HF952106,18399,18542;HF952105,18399,18542;CP007631,18399,18542;CP007632,18399,18542;CP006910,18399,18542;CP007572,18399,18542;CP007571,18399,18542;CP007570,18399,18542;CP010867,18399,18542;CP011325,18399,18542;CP011326,18399,18542;CP011327,18399,18542;CP011329,18399,18542;CP010319,18399,18542;…
HG939456	Mauve	SHARED	18579	18859	.	.	.	Notes=Lenght280	AL732656,18579,18859;AE009948,18579,18859;CP000114,18579,18859;CP003810,18579,18859;HF952104,18579,18859;CP007631,18579,18859;CP007632,18579,18859;CP006910,18579,18859;CP007572,18579,18859;CP007571,18579,18859;CP007570,18579,18859;CP010867,18579,18859;CP011325,18579,18859;CP011326,18579,18859;CP011327,18579,18859;CP011329,18579,18859;CP012419,18579,18859;CP013202,18579,18859;
HG939456	Mauve	SHARED	18861	19165	.	.	.	Notes=Lenght304	AL732656,18861,19165;AE009948,18861,19165;CP000114,18861,19165;CP003810,18861,19165;HF952104,18861,19165;CP007631,18861,19165;CP007632,18861,19165;CP006910,18861,19165;CP007572,18861,19165;CP007571,18861,19165;CP007570,18861,19165;CP010867,18861,19165;CP011325,18861,19165;CP011326,18861,19165;CP011327,18861,19165;CP011329,18861,19165;CP012419,18861,19165;CP013202,18861,19165;
HG939456	Mauve	SHARED	23540	23880	.	.	.	Notes=Lenght340	AL732656,23540,23880;AE009948,23540,23880;CP003919,23540,23880;HF952104,23540,23880;HF952105,23540,23880;CP007631,23540,23880;CP007632,23540,23880;CP006910,23540,23880;CP007572,23540,23880;CP007571,23540,23880;CP007570,23540,23880;CP010867,23540,23880;CP011329,23540,23880;CP013202,23540,23880;
HG939456	Mauve	SHARED	23881	23915	.	.	.	Notes=Lenght34	AL732656,23881,23915;AE009948,23881,23915;CP003919,23881,23915;HF952104,23881,23915;HF952105,23881,23915;CP007631,23881,23915;CP007632,23881,23915;CP006910,23881,23915;CP007572,23881,23915;CP007571,23881,23915;CP007570,23881,23915;CP010867,23881,23915;CP011329,23881,23915;CP010319,23881,23915;CP013202,23881,23915;
HG939456	Mauve	SHARED	23916	24810	.	.	.	Notes=Lenght894	AL732656,23916,24810;AE009948,23916,24810;CP003919,23916,24810;HF952104,23916,24810;HF952106,23916,24810;HF952105,23916,24810;CP007631,23916,24810;CP007632,23916,24810;CP006910,23916,24810;CP007572,23916,24810;CP007571,23916,24810;CP007570,23916,24810;CP010867,23916,24810;CP011329,23916,24810;CP010319,23916,24810;CP013202,23916,24810;
HG939456	Mauve	SHARED	24811	25327	.	.	.	Notes=Lenght516	AL732656,24811,25327;AE009948,24811,25327;CP003919,24811,25327;HF952104,24811,25327;HF952106,24811,25327;HF952105,24811,25327;CP007482,24811,25327;CP007565,24811,25327;CP007631,24811,25327;CP007632,24811,25327;CP006910,24811,25327;CP007572,24811,25327;CP007571,24811,25327;CP007570,24811,25327;FO393392,24811,25327;CP010867,24811,25327;CP011328,24811,25327;CP011329,24811,25327;CP010319,24811,25327;…
HG939456	Mauve	SHARED	25328	25717	.	.	.	Notes=Lenght389	AL732656,25328,25717;AE009948,25328,25717;CP003919,25328,25717;HF952104,25328,25717;HF952105,25328,25717;CP007482,25328,25717;CP007565,25328,25717;CP007631,25328,25717;CP007632,25328,25717;CP006910,25328,25717;CP007572,25328,25717;CP007571,25328,25717;CP007570,25328,25717;FO393392,25328,25717;CP010867,25328,25717;CP011328,25328,25717;CP011329,25328,25717;CP010319,25328,25717;CP013202,25328,25717;
HG939456	Mauve	SHARED	25718	26271	.	.	.	Notes=Lenght553	AL732656,25718,26271;AE009948,25718,26271;CP003919,25718,26271;HF952104,25718,26271;CP007482,25718,26271;CP007565,25718,26271;CP007631,25718,26271;CP007632,25718,26271;CP006910,25718,26271;CP007572,25718,26271;CP007571,25718,26271;CP007570,25718,26271;FO393392,25718,26271;CP010867,25718,26271;CP011328,25718,26271;CP011329,25718,26271;CP010319,25718,26271;CP013202,25718,26271;
HG939456	Mauve	SHARED	26272	26378	.	.	.	Notes=Lenght106	AL732656,26272,26378;AE009948,26272,26378;CP003919,26272,26378;HF952104,26272,26378;CP007482,26272,26378;CP007565,26272,26378;CP007631,26272,26378;CP007632,26272,26378;CP006910,26272,26378;CP007572,26272,26378;CP007571,26272,26378;CP007570,26272,26378;FO393392,26272,26378;CP010867,26272,26378;CP011328,26272,26378;CP011329,26272,26378;CP013202,26272,26378;
HG939456	Mauve	SHARED	26379	26564	.	.	.	Notes=Lenght185	AL732656,26379,26564;AE009948,26379,26564;CP003919,26379,26564;HF952104,26379,26564;HF952106,26379,26564;HF952105,26379,26564;CP007482,26379,26564;CP007631,26379,26564;CP007632,26379,26564;CP006910,26379,26564;CP007572,26379,26564;CP007571,26379,26564;CP007570,26379,26564;FO393392,26379,26564;CP010867,26379,26564;CP011328,26379,26564;CP011329,26379,26564;CP010319,26379,26564;CP013202,26379,26564;
HG939456	Mauve	SHARED	26566	27122	.	.	.	Notes=Lenght556	AL732656,26566,27122;AE009948,26566,27122;CP003919,26566,27122;HF952104,26566,27122;HF952106,26566,27122;HF952105,26566,27122;CP007631,26566,27122;CP007632,26566,27122;CP006910,26566,27122;CP007572,26566,27122;CP007571,26566,27122;CP007570,26566,27122;CP010867,26566,27122;CP011328,26566,27122;CP011329,26566,27122;CP010319,26566,27122;CP013202,26566,27122;
HG939456	Mauve	SHARED	27125	27275	.	.	.	Notes=Lenght150	AL732656,27125,27275;AE009948,27125,27275;CP003919,27125,27275;HF952104,27125,27275;HF952106,27125,27275;HF952105,27125,27275;CP007482,27125,27275;CP007631,27125,27275;CP007632,27125,27275;CP006910,27125,27275;CP007572,27125,27275;CP007571,27125,27275;CP007570,27125,27275;FO393392,27125,27275;CP010867,27125,27275;CP011328,27125,27275;CP011329,27125,27275;CP010319,27125,27275;CP013202,27125,27275;
HG939456	Mauve	SHARED	27276	27571	.	.	.	Notes=Lenght295	AL732656,27276,27571;AE009948,27276,27571;CP003919,27276,27571;HF952106,27276,27571;HF952105,27276,27571;CP007482,27276,27571;CP007565,27276,27571;CP007631,27276,27571;CP006910,27276,27571;CP007571,27276,27571;CP007570,27276,27571;FO393392,27276,27571;CP010867,27276,27571;CP011328,27276,27571;CP010319,27276,27571;CP013202,27276,27571;
HG939456	Mauve	SHARED	27650	28010	.	.	.	Notes=Lenght360	AL732656,27650,28010;AE009948,27650,28010;CP003919,27650,28010;HF952104,27650,28010;HF952106,27650,28010;HF952105,27650,28010;CP007482,27650,28010;CP007565,27650,28010;CP007631,27650,28010;CP007632,27650,28010;CP006910,27650,28010;CP007572,27650,28010;CP007571,27650,28010;CP007570,27650,28010;FO393392,27650,28010;CP010867,27650,28010;CP011328,27650,28010;CP011329,27650,28010;CP013202,27650,28010;
HG939456	Mauve	SHARED	33700	33737	.	.	.	Notes=Lenght37	AL732656,33700,33737;AE009948,33700,33737;CP000114,33700,33737;CP003810,33700,33737;CP003919,33700,33737;HF952104,33700,33737;CP007482,33700,33737;CP007565,33700,33737;CP007631,33700,33737;CP007632,33700,33737;CP006910,33700,33737;CP007572,33700,33737;CP007571,33700,33737;CP007570,33700,33737;FO393392,33700,33737;CP010867,33700,33737;CP011325,33700,33737;CP011326,33700,33737;CP011327,33700,33737;…
HG939456	Mauve	SHARED	40374	40390	.	.	.	Notes=Lenght16	CP000114,40374,40390;CP003810,40374,40390;CP003919,40374,40390;HF952104,40374,40390;HF952106,40374,40390;HF952105,40374,40390;CP007482,40374,40390;CP007565,40374,40390;CP007631,40374,40390;FO393392,40374,40390;CP010867,40374,40390;CP011325,40374,40390;CP011326,40374,40390;CP011327,40374,40390;CP011328,40374,40390;CP012419,40374,40390;CP013202,40374,40390;
HG939456	Mauve	SHARED	40391	40409	.	.	.	Notes=Lenght18	AL732656,40391,40409;CP000114,40391,40409;CP003810,40391,40409;CP003919,40391,40409;HF952104,40391,40409;HF952106,40391,40409;HF952105,40391,40409;CP007482,40391,40409;CP007565,40391,40409;CP007631,40391,40409;FO393392,40391,40409;CP010867,40391,40409;CP011325,40391,40409;CP011326,40391,40409;CP011327,40391,40409;CP011328,40391,40409;CP012419,40391,40409;CP013202,40391,40409;
HG939456	Mauve	SHARED	40410	40580	.	.	.	Notes=Lenght170	AL732656,40410,40580;AE009948,40410,40580;CP000114,40410,40580;CP003810,40410,40580;CP003919,40410,40580;HF952104,40410,40580;HF952106,40410,40580;HF952105,40410,40580;CP007482,40410,40580;CP007565,40410,40580;CP007631,40410,40580;CP007632,40410,40580;FO393392,40410,40580;CP010867,40410,40580;CP011325,40410,40580;CP011326,40410,40580;CP011327,40410,40580;CP011328,40410,40580;CP011329,40410,40580;…
HG939456	Mauve	SHARED	43877	44558	.	.	.	Notes=Lenght681	AL732656,43877,44558;AE009948,43877,44558;CP000114,43877,44558;CP003810,43877,44558;CP003919,43877,44558;HF952104,43877,44558;HF952106,43877,44558;HF952105,43877,44558;CP007482,43877,44558;CP007565,43877,44558;CP007631,43877,44558;CP006910,43877,44558;CP007572,43877,44558;CP007571,43877,44558;CP007570,43877,44558;FO393392,43877,44558;CP010867,43877,44558;CP011325,43877,44558;CP011326,43877,44558;…
HG939456	Mauve	SHARED	48325	48345	.	.	.	Notes=Lenght20	AL732656,48325,48345;AE009948,48325,48345;CP000114,48325,48345;CP003810,48325,48345;CP003919,48325,48345;HF952104,48325,48345;CP007482,48325,48345;CP007565,48325,48345;CP007631,48325,48345;CP007632,48325,48345;CP006910,48325,48345;CP007572,48325,48345;CP007571,48325,48345;CP007570,48325,48345;FO393392,48325,48345;CP010867,48325,48345;CP011325,48325,48345;CP011326,48325,48345;CP011327,48325,48345;…
HG939456	Mauve	SHARED	59159	59189	.	.	.	Notes=Lenght30	AL732656,59159,59189;AE009948,59159,59189;CP000114,59159,59189;CP003810,59159,59189;CP003919,59159,59189;HF952104,59159,59189;HF952105,59159,59189;CP007482,59159,59189;CP007565,59159,59189;CP007631,59159,59189;CP007632,59159,59189;CP007572,59159,59189;CP007571,59159,59189;CP007570,59159,59189;FO393392,59159,59189;CP010867,59159,59189;CP011325,59159,59189;CP011326,59159,59189;CP011327,59159,59189;…
HG939456	Mauve	SHARED	59190	59283	.	.	.	Notes=Lenght93	AL732656,59190,59283;AE009948,59190,59283;CP000114,59190,59283;CP003810,59190,59283;CP003919,59190,59283;HF952104,59190,59283;HF952105,59190,59283;CP007482,59190,59283;CP007565,59190,59283;CP007631,59190,59283;CP007632,59190,59283;CP006910,59190,59283;CP007572,59190,59283;CP007571,59190,59283;CP007570,59190,59283;FO393392,59190,59283;CP010867,59190,59283;CP011325,59190,59283;CP011326,59190,59283;…
HG939456	Mauve	SHARED	59284	59366	.	.	.	Notes=Lenght82	AL732656,59284,59366;AE009948,59284,59366;CP000114,59284,59366;CP003810,59284,59366;CP003919,59284,59366;HF952104,59284,59366;HF952105,59284,59366;CP007482,59284,59366;CP007565,59284,59366;CP007631,59284,59366;CP007632,59284,59366;CP007572,59284,59366;CP007571,59284,59366;CP007570,59284,59366;FO393392,59284,59366;CP010867,59284,59366;CP011325,59284,59366;CP011326,59284,59366;CP011327,59284,59366;…
HG939456	Mauve	SHARED	59367	59416	.	.	.	Notes=Lenght49	AL732656,59367,59416;AE009948,59367,59416;CP000114,59367,59416;CP003810,59367,59416;CP003919,59367,59416;HF952104,59367,59416;HF952105,59367,59416;CP007482,59367,59416;CP007565,59367,59416;CP007631,59367,59416;CP007632,59367,59416;CP006910,59367,59416;CP007572,59367,59416;CP007571,59367,59416;CP007570,59367,59416;FO393392,59367,59416;CP010867,59367,59416;CP011325,59367,59416;CP011326,59367,59416;…
HG939456	Mauve	SHARED	65191	65379	.	.	.	Notes=Lenght188	AL732656,65191,65379;AE009948,65191,65379;CP003919,65191,65379;HF952104,65191,65379;HF952106,65191,65379;CP007482,65191,65379;CP007565,65191,65379;CP007631,65191,65379;CP007632,65191,65379;CP006910,65191,65379;CP007572,65191,65379;CP007571,65191,65379;CP007570,65191,65379;FO393392,65191,65379;CP010867,65191,65379;CP011328,65191,65379;CP011329,65191,65379;CP010319,65191,65379;CP013202,65191,65379;
HG939456	Mauve	SHARED	65642	65776	.	.	.	Notes=Lenght134	AE009948,65642,65776;CP003919,65642,65776;HF952104,65642,65776;HF952106,65642,65776;CP007482,65642,65776;CP007565,65642,65776;CP007631,65642,65776;CP006910,65642,65776;FO393392,65642,65776;CP010867,65642,65776;CP011328,65642,65776;CP011329,65642,65776;CP010319,65642,65776;CP013202,65642,65776;
HG939456	Mauve	SHARED	65777	65860	.	.	.	Notes=Lenght83	AL732656,65777,65860;AE009948,65777,65860;CP003919,65777,65860;HF952104,65777,65860;HF952106,65777,65860;CP007482,65777,65860;CP007565,65777,65860;CP007631,65777,65860;CP007632,65777,65860;CP006910,65777,65860;CP007572,65777,65860;CP007571,65777,65860;CP007570,65777,65860;FO393392,65777,65860;CP010867,65777,65860;CP011328,65777,65860;CP011329,65777,65860;CP010319,65777,65860;CP013202,65777,65860;
HG939456	Mauve	SHARED	73052	73215	.	.	.	Notes=Lenght163	AL732656,73052,73215;AE009948,73052,73215;CP000114,73052,73215;CP003810,73052,73215;CP003919,73052,73215;HF952104,73052,73215;HF952106,73052,73215;HF952105,73052,73215;CP007631,73052,73215;CP007632,73052,73215;CP006910,73052,73215;CP007572,73052,73215;CP007571,73052,73215;CP007570,73052,73215;CP010867,73052,73215;CP011325,73052,73215;CP011326,73052,73215;CP011327,73052,73215;CP011329,73052,73215;…
HG939456	Mauve	SHARED	92741	92998	.	.	.	Notes=Lenght257	AL732656,92741,92998;AE009948,92741,92998;CP000114,92741,92998;CP003810,92741,92998;CP003919,92741,92998;HF952104,92741,92998;HF952106,92741,92998;HF952105,92741,92998;CP007482,92741,92998;CP007565,92741,92998;CP007631,92741,92998;CP007632,92741,92998;CP006910,92741,92998;CP007572,92741,92998;FO393392,92741,92998;CP010867,92741,92998;CP011325,92741,92998;CP011326,92741,92998;CP011328,92741,92998;…
HG939456	Mauve	SHARED	93146	93490	.	.	.	Notes=Lenght344	AL732656,93146,93490;AE009948,93146,93490;CP000114,93146,93490;CP003810,93146,93490;CP003919,93146,93490;HF952104,93146,93490;HF952106,93146,93490;HF952105,93146,93490;CP007482,93146,93490;CP007565,93146,93490;CP007631,93146,93490;CP007632,93146,93490;CP006910,93146,93490;CP007572,93146,93490;FO393392,93146,93490;CP010867,93146,93490;CP011325,93146,93490;CP011326,93146,93490;CP011328,93146,93490;…
HG939456	Mauve	SHARED	94691	96084	.	.	.	Notes=Lenght1393	AL732656,94691,96084;AE009948,94691,96084;CP000114,94691,96084;CP003810,94691,96084;CP003919,94691,96084;HF952104,94691,96084;HF952106,94691,96084;HF952105,94691,96084;CP007482,94691,96084;CP007631,94691,96084;CP007632,94691,96084;CP006910,94691,96084;CP007572,94691,96084;CP007571,94691,96084;CP007570,94691,96084;CP010867,94691,96084;CP011325,94691,96084;CP011328,94691,96084;CP011329,94691,96084;…
HG939456	Mauve	SHARED	96085	96637	.	.	.	Notes=Lenght552	AL732656,96085,96637;AE009948,96085,96637;CP000114,96085,96637;CP003810,96085,96637;CP003919,96085,96637;HF952104,96085,96637;HF952106,96085,96637;HF952105,96085,96637;CP007482,96085,96637;CP007631,96085,96637;CP007632,96085,96637;CP006910,96085,96637;CP007572,96085,96637;CP007571,96085,96637;CP007570,96085,96637;CP010867,96085,96637;CP011325,96085,96637;CP011326,96085,96637;CP011327,96085,96637;…
HG939456	Mauve	SHARED	96638	96677	.	.	.	Notes=Lenght39	AL732656,96638,96677;AE009948,96638,96677;CP000114,96638,96677;CP003810,96638,96677;CP003919,96638,96677;HF952104,96638,96677;HF952106,96638,96677;HF952105,96638,96677;CP007631,96638,96677;CP007632,96638,96677;CP006910,96638,96677;CP007572,96638,96677;CP007571,96638,96677;CP007570,96638,96677;CP010867,96638,96677;CP011325,96638,96677;CP011326,96638,96677;CP011327,96638,96677;CP011328,96638,96677;…
HG939456	Mauve	SHARED	96678	96826	.	.	.	Notes=Lenght148	AL732656,96678,96826;AE009948,96678,96826;CP000114,96678,96826;CP003810,96678,96826;CP003919,96678,96826;HF952104,96678,96826;HF952106,96678,96826;HF952105,96678,96826;CP007482,96678,96826;CP007631,96678,96826;CP007632,96678,96826;CP006910,96678,96826;CP007572,96678,96826;CP007571,96678,96826;CP007570,96678,96826;CP010867,96678,96826;CP011325,96678,96826;CP011326,96678,96826;CP011327,96678,96826;…
HG939456	Mauve	SHARED	96839	96895	.	.	.	Notes=Lenght56	AL732656,96839,96895;AE009948,96839,96895;CP000114,96839,96895;CP003810,96839,96895;CP003919,96839,96895;HF952104,96839,96895;HF952106,96839,96895;HF952105,96839,96895;CP007482,96839,96895;CP007565,96839,96895;CP007631,96839,96895;CP007632,96839,96895;CP006910,96839,96895;CP007572,96839,96895;CP007571,96839,96895;CP007570,96839,96895;FO393392,96839,96895;CP010867,96839,96895;CP011325,96839,96895;…
HG939456	Mauve	SHARED	96904	96951	.	.	.	Notes=Lenght47	AL732656,96904,96951;AE009948,96904,96951;CP000114,96904,96951;CP003810,96904,96951;CP003919,96904,96951;HF952104,96904,96951;HF952106,96904,96951;HF952105,96904,96951;CP007631,96904,96951;CP007632,96904,96951;CP006910,96904,96951;CP007572,96904,96951;CP007571,96904,96951;CP007570,96904,96951;CP010867,96904,96951;CP011325,96904,96951;CP011326,96904,96951;CP011328,96904,96951;CP011329,96904,96951;…
HG939456	Mauve	SHARED	96952	97061	.	.	.	Notes=Lenght109	AL732656,96952,97061;AE009948,96952,97061;CP000114,96952,97061;CP003810,96952,97061;CP003919,96952,97061;HF952104,96952,97061;HF952106,96952,97061;HF952105,96952,97061;CP007482,96952,97061;CP007565,96952,97061;CP007631,96952,97061;CP007632,96952,97061;CP006910,96952,97061;CP007572,96952,97061;CP007571,96952,97061;CP007570,96952,97061;FO393392,96952,97061;CP010867,96952,97061;CP011325,96952,97061;…
HG939456	Mauve	SHARED	97062	97120	.	.	.	Notes=Lenght58	AL732656,97062,97120;AE009948,97062,97120;CP000114,97062,97120;CP003810,97062,97120;CP003919,97062,97120;HF952104,97062,97120;HF952106,97062,97120;HF952105,97062,97120;CP007631,97062,97120;CP007632,97062,97120;CP006910,97062,97120;CP007572,97062,97120;CP007571,97062,97120;CP007570,97062,97120;CP010867,97062,97120;CP011325,97062,97120;CP011326,97062,97120;CP011328,97062,97120;CP011329,97062,97120;…
HG939456	Mauve	SHARED	97121	97165	.	.	.	Notes=Lenght44	AL732656,97121,97165;AE009948,97121,97165;CP000114,97121,97165;CP003810,97121,97165;CP003919,97121,97165;HF952104,97121,97165;HF952106,97121,97165;HF952105,97121,97165;CP007482,97121,97165;CP007565,97121,97165;CP007631,97121,97165;CP007632,97121,97165;CP006910,97121,97165;CP007572,97121,97165;CP007571,97121,97165;CP007570,97121,97165;FO393392,97121,97165;CP010867,97121,97165;CP011325,97121,97165;…
HG939456	Mauve	SHARED	97166	97206	.	.	.	Notes=Lenght40	AL732656,97166,97206;AE009948,97166,97206;CP000114,97166,97206;CP003810,97166,97206;CP003919,97166,97206;HF952104,97166,97206;HF952106,97166,97206;HF952105,97166,97206;CP007482,97166,97206;CP007631,97166,97206;CP007632,97166,97206;CP006910,97166,97206;CP007572,97166,97206;CP007571,97166,97206;CP007570,97166,97206;FO393392,97166,97206;CP010867,97166,97206;CP011325,97166,97206;CP011326,97166,97206;…
HG939456	Mauve	SHARED	97207	97367	.	.	.	Notes=Lenght160	AL732656,97207,97367;AE009948,97207,97367;CP000114,97207,97367;CP003810,97207,97367;CP003919,97207,97367;HF952104,97207,97367;HF952106,97207,97367;HF952105,97207,97367;CP007482,97207,97367;CP007565,97207,97367;CP007631,97207,97367;CP007632,97207,97367;CP006910,97207,97367;CP007572,97207,97367;CP007571,97207,97367;CP007570,97207,97367;FO393392,97207,97367;CP010867,97207,97367;CP011325,97207,97367;…
HG939456	Mauve	SHARED	97368	97417	.	.	.	Notes=Lenght49	AL732656,97368,97417;AE009948,97368,97417;CP000114,97368,97417;CP003810,97368,97417;CP003919,97368,97417;HF952104,97368,97417;HF952106,97368,97417;HF952105,97368,97417;CP007482,97368,97417;CP007631,97368,97417;CP007632,97368,97417;CP006910,97368,97417;CP007572,97368,97417;CP007571,97368,97417;CP007570,97368,97417;CP010867,97368,97417;CP011325,97368,97417;CP011326,97368,97417;CP011328,97368,97417;…
HG939456	Mauve	SHARED	97418	97734	.	.	.	Notes=Lenght316	AL732656,97418,97734;AE009948,97418,97734;CP000114,97418,97734;CP003810,97418,97734;CP003919,97418,97734;HF952104,97418,97734;HF952106,97418,97734;HF952105,97418,97734;CP007482,97418,97734;CP007565,97418,97734;CP007631,97418,97734;CP007632,97418,97734;CP006910,97418,97734;CP007572,97418,97734;CP007571,97418,97734;CP007570,97418,97734;FO393392,97418,97734;CP010867,97418,97734;CP011325,97418,97734;…
HG939456	Mauve	SHARED	97786	97802	.	.	.	Notes=Lenght16	AL732656,97786,97802;AE009948,97786,97802;CP003919,97786,97802;HF952104,97786,97802;HF952106,97786,97802;HF952105,97786,97802;CP007482,97786,97802;CP007565,97786,97802;CP007631,97786,97802;CP007632,97786,97802;CP006910,97786,97802;CP007572,97786,97802;CP007571,97786,97802;CP007570,97786,97802;FO393392,97786,97802;CP010867,97786,97802;CP011328,97786,97802;CP011329,97786,97802;CP010319,97786,97802;…
HG939456	Mauve	SHARED	97803	97816	.	.	.	Notes=Lenght13	AL732656,97803,97816;AE009948,97803,97816;CP003919,97803,97816;HF952104,97803,97816;HF952106,97803,97816;HF952105,97803,97816;CP007482,97803,97816;CP007565,97803,97816;CP007631,97803,97816;CP007632,97803,97816;CP006910,97803,97816;CP007572,97803,97816;CP007571,97803,97816;CP007570,97803,97816;FO393392,97803,97816;CP010867,97803,97816;CP011328,97803,97816;CP011329,97803,97816;CP010319,97803,97816;…
HG939456	Mauve	SHARED	97823	98133	.	.	.	Notes=Lenght310	AL732656,97823,98133;AE009948,97823,98133;CP000114,97823,98133;CP003810,97823,98133;CP003919,97823,98133;HF952104,97823,98133;HF952106,97823,98133;HF952105,97823,98133;CP007482,97823,98133;CP007565,97823,98133;CP007631,97823,98133;CP007632,97823,98133;CP006910,97823,98133;CP007572,97823,98133;CP007571,97823,98133;CP007570,97823,98133;FO393392,97823,98133;CP010867,97823,98133;CP011325,97823,98133;…
HG939456	Mauve	SHARED	98332	98407	.	.	.	Notes=Lenght75	AL732656,98332,98407;AE009948,98332,98407;CP000114,98332,98407;CP003810,98332,98407;CP003919,98332,98407;HF952104,98332,98407;HF952106,98332,98407;HF952105,98332,98407;CP007482,98332,98407;CP007565,98332,98407;CP007631,98332,98407;CP006910,98332,98407;CP007572,98332,98407;CP007571,98332,98407;CP007570,98332,98407;FO393392,98332,98407;CP010867,98332,98407;CP011325,98332,98407;CP011326,98332,98407;…
HG939456	Mauve	SHARED	98409	98487	.	.	.	Notes=Lenght78	AL732656,98409,98487;AE009948,98409,98487;CP000114,98409,98487;CP003810,98409,98487;CP003919,98409,98487;HF952104,98409,98487;HF952106,98409,98487;HF952105,98409,98487;CP007631,98409,98487;CP006910,98409,98487;CP007572,98409,98487;CP007571,98409,98487;CP007570,98409,98487;CP010867,98409,98487;CP011325,98409,98487;CP011326,98409,98487;CP011329,98409,98487;CP010319,98409,98487;CP012419,98409,98487;…
HG939456	Mauve	SHARED	98490	98571	.	.	.	Notes=Lenght81	AE009948,98490,98571;CP000114,98490,98571;CP003810,98490,98571;HF952104,98490,98571;HF952106,98490,98571;HF952105,98490,98571;CP007631,98490,98571;CP006910,98490,98571;CP007572,98490,98571;CP007571,98490,98571;CP007570,98490,98571;CP010867,98490,98571;CP011325,98490,98571;CP011326,98490,98571;CP011329,98490,98571;CP010319,98490,98571;CP012419,98490,98571;CP013202,98490,98571;
HG939456	Mauve	SHARED	98572	98696	.	.	.	Notes=Lenght124	AL732656,98572,98696;AE009948,98572,98696;CP000114,98572,98696;CP003810,98572,98696;HF952104,98572,98696;HF952106,98572,98696;HF952105,98572,98696;CP007631,98572,98696;CP006910,98572,98696;CP007572,98572,98696;CP007571,98572,98696;CP007570,98572,98696;CP010867,98572,98696;CP011325,98572,98696;CP011326,98572,98696;CP011329,98572,98696;CP010319,98572,98696;CP012419,98572,98696;CP013202,98572,98696;
HG939456	Mauve	SHARED	98697	98738	.	.	.	Notes=Lenght41	AE009948,98697,98738;CP000114,98697,98738;CP003810,98697,98738;HF952104,98697,98738;HF952106,98697,98738;HF952105,98697,98738;CP007631,98697,98738;CP006910,98697,98738;CP007572,98697,98738;CP007571,98697,98738;CP007570,98697,98738;CP010867,98697,98738;CP011325,98697,98738;CP011326,98697,98738;CP011329,98697,98738;CP010319,98697,98738;CP012419,98697,98738;CP013202,98697,98738;
HG939456	Mauve	SHARED	108384	108644	.	.	.	Notes=Lenght260	AL732656,108384,108644;AE009948,108384,108644;CP000114,108384,108644;CP003810,108384,108644;CP003919,108384,108644;HF952104,108384,108644;HF952106,108384,108644;HF952105,108384,108644;CP007482,108384,108644;CP007565,108384,108644;CP007631,108384,108644;CP007632,108384,108644;CP007572,108384,108644;CP007571,108384,108644;CP007570,108384,108644;FO393392,108384,108644;CP010867,108384,108644;CP011325…
HG939456	Mauve	SHARED	135376	135439	.	.	.	Notes=Lenght63	AL732656,135376,135439;AE009948,135376,135439;CP000114,135376,135439;CP003810,135376,135439;HF952104,135376,135439;HF952106,135376,135439;HF952105,135376,135439;CP007631,135376,135439;CP007632,135376,135439;CP006910,135376,135439;CP007572,135376,135439;CP007571,135376,135439;CP007570,135376,135439;CP010867,135376,135439;CP011325,135376,135439;CP011326,135376,135439;CP011327,135376,135439;CP011329…
HG939456	Mauve	SHARED	136626	136683	.	.	.	Notes=Lenght57	AL732656,136626,136683;AE009948,136626,136683;CP000114,136626,136683;CP003810,136626,136683;CP003919,136626,136683;HF952104,136626,136683;HF952106,136626,136683;HF952105,136626,136683;CP007631,136626,136683;CP007632,136626,136683;CP006910,136626,136683;CP007572,136626,136683;CP007571,136626,136683;CP007570,136626,136683;CP010867,136626,136683;CP011325,136626,136683;CP011326,136626,136683;CP011327…
HG939456	Mauve	SHARED	145384	145524	.	.	.	Notes=Lenght140	AL732656,145384,145524;AE009948,145384,145524;CP003919,145384,145524;HF952104,145384,145524;HF952106,145384,145524;HF952105,145384,145524;CP007482,145384,145524;CP007565,145384,145524;CP007631,145384,145524;CP007632,145384,145524;CP006910,145384,145524;CP007572,145384,145524;CP007571,145384,145524;CP007570,145384,145524;FO393392,145384,145524;CP010867,145384,145524;CP011328,145384,145524;CP011329…
HG939456	Mauve	SHARED	167979	168081	.	.	.	Notes=Lenght102	AL732656,167979,168081;CP000114,167979,168081;CP003810,167979,168081;CP003919,167979,168081;HF952106,167979,168081;HF952105,167979,168081;CP007482,167979,168081;CP007565,167979,168081;CP007631,167979,168081;CP007632,167979,168081;CP006910,167979,168081;CP007572,167979,168081;CP007571,167979,168081;CP007570,167979,168081;FO393392,167979,168081;CP011325,167979,168081;CP011326,167979,168081;CP011327…
HG939456	Mauve	SHARED	169228	169328	.	.	.	Notes=Lenght100	AL732656,169228,169328;AE009948,169228,169328;CP000114,169228,169328;CP003810,169228,169328;CP003919,169228,169328;HF952106,169228,169328;HF952105,169228,169328;CP007482,169228,169328;CP007565,169228,169328;CP007631,169228,169328;CP007632,169228,169328;CP006910,169228,169328;CP007572,169228,169328;CP007571,169228,169328;CP007570,169228,169328;FO393392,169228,169328;CP010867,169228,169328;CP011325…
HG939456	Mauve	SHARED	169329	171124	.	.	.	Notes=Lenght1795	AL732656,169329,171124;AE009948,169329,171124;CP000114,169329,171124;CP003810,169329,171124;CP003919,169329,171124;HF952106,169329,171124;HF952105,169329,171124;CP007482,169329,171124;CP007565,169329,171124;CP007632,169329,171124;CP006910,169329,171124;CP007572,169329,171124;CP007571,169329,171124;CP007570,169329,171124;FO393392,169329,171124;CP011325,169329,171124;CP011326,169329,171124;CP011327…
HG939456	Mauve	SHARED	171829	172578	.	.	.	Notes=Lenght749	AL732656,171829,172578;CP003810,171829,172578;CP003919,171829,172578;HF952104,171829,172578;HF952106,171829,172578;HF952105,171829,172578;CP007482,171829,172578;CP007565,171829,172578;CP006910,171829,172578;CP007572,171829,172578;CP007571,171829,172578;CP007570,171829,172578;FO393392,171829,172578;CP010867,171829,172578;CP011325,171829,172578;CP011327,171829,172578;CP011328,171829,172578;CP011329…
HG939456	Mauve	SHARED	194846	194865	.	.	.	Notes=Lenght19	AL732656,194846,194865;AE009948,194846,194865;CP000114,194846,194865;CP003810,194846,194865;CP003919,194846,194865;HF952104,194846,194865;CP007482,194846,194865;CP007565,194846,194865;CP007631,194846,194865;CP007632,194846,194865;FO393392,194846,194865;CP010867,194846,194865;CP011325,194846,194865;CP011326,194846,194865;CP011327,194846,194865;CP011328,194846,194865;CP011329,194846,194865;CP010319…
HG939456	Mauve	SHARED	195062	195520	.	.	.	Notes=Lenght458	AL732656,195062,195520;AE009948,195062,195520;CP000114,195062,195520;CP003810,195062,195520;CP003919,195062,195520;HF952104,195062,195520;HF952106,195062,195520;HF952105,195062,195520;CP007482,195062,195520;CP007565,195062,195520;CP007631,195062,195520;CP007632,195062,195520;FO393392,195062,195520;CP010867,195062,195520;CP011325,195062,195520;CP011326,195062,195520;CP011327,195062,195520;CP011328…
HG939456	Mauve	SHARED	196071	196088	.	.	.	Notes=Lenght17	AL732656,196071,196088;AE009948,196071,196088;CP000114,196071,196088;CP003810,196071,196088;CP003919,196071,196088;HF952104,196071,196088;HF952106,196071,196088;HF952105,196071,196088;CP007631,196071,196088;CP007632,196071,196088;CP006910,196071,196088;CP007572,196071,196088;CP007571,196071,196088;CP007570,196071,196088;CP010867,196071,196088;CP011325,196071,196088;CP011326,196071,196088;CP011327…
HG939456	Mauve	SHARED	202747	203130	.	.	.	Notes=Lenght383	AL732656,202747,203130;AE009948,202747,203130;CP000114,202747,203130;CP003810,202747,203130;CP003919,202747,203130;HF952104,202747,203130;HF952106,202747,203130;HF952105,202747,203130;CP007631,202747,203130;CP007632,202747,203130;CP006910,202747,203130;CP007572,202747,203130;CP007571,202747,203130;CP007570,202747,203130;CP010867,202747,203130;CP011325,202747,203130;CP011326,202747,203130;CP011327…
HG939456	Mauve	SHARED	204251	204268	.	.	.	Notes=Lenght17	AE009948,204251,204268;CP000114,204251,204268;CP003810,204251,204268;CP003919,204251,204268;HF952104,204251,204268;HF952106,204251,204268;HF952105,204251,204268;CP007482,204251,204268;CP007565,204251,204268;CP007631,204251,204268;CP007632,204251,204268;CP006910,204251,204268;FO393392,204251,204268;CP010867,204251,204268;CP011325,204251,204268;CP011326,204251,204268;CP011327,204251,204268;CP011328…
HG939456	Mauve	SHARED	215456	216192	.	.	.	Notes=Lenght736	AL732656,215456,216192;AE009948,215456,216192;CP000114,215456,216192;CP003810,215456,216192;HF952104,215456,216192;HF952106,215456,216192;HF952105,215456,216192;CP007482,215456,216192;CP007565,215456,216192;CP007631,215456,216192;CP007632,215456,216192;CP006910,215456,216192;CP007572,215456,216192;CP007571,215456,216192;CP007570,215456,216192;FO393392,215456,216192;CP010867,215456,216192;CP011325…
HG939456	Mauve	SHARED	232726	232743	.	.	.	Notes=Lenght17	CP003919,232726,232743;HF952106,232726,232743;HF952105,232726,232743;CP007482,232726,232743;CP007565,232726,232743;CP007632,232726,232743;CP006910,232726,232743;FO393392,232726,232743;CP011328,232726,232743;CP010319,232726,232743;CP013202,232726,232743;
HG939456	Mauve	SHARED	232744	232833	.	.	.	Notes=Lenght89	CP003919,232744,232833;HF952106,232744,232833;HF952105,232744,232833;CP007482,232744,232833;CP007565,232744,232833;CP007632,232744,232833;CP006910,232744,232833;FO393392,232744,232833;CP011328,232744,232833;CP010319,232744,232833;CP013202,232744,232833;
HG939456	Mauve	SHARED	235953	236058	.	.	.	Notes=Lenght105	CP007632,235953,236058;CP013202,235953,236058;
HG939456	Mauve	SHARED	237462	237543	.	.	.	Notes=Lenght81	CP013202,237462,237543;
HG939456	Mauve	SHARED	249623	249688	.	.	.	Notes=Lenght65	AL732656,249623,249688;AE009948,249623,249688;CP000114,249623,249688;CP003810,249623,249688;HF952104,249623,249688;HF952106,249623,249688;HF952105,249623,249688;CP007482,249623,249688;CP007565,249623,249688;CP007631,249623,249688;CP007632,249623,249688;CP006910,249623,249688;CP007572,249623,249688;CP007571,249623,249688;CP007570,249623,249688;FO393392,249623,249688;CP010867,249623,249688;CP011325…
HG939456	Mauve	SHARED	250256	250554	.	.	.	Notes=Lenght298	AL732656,250256,250554;AE009948,250256,250554;CP000114,250256,250554;CP003810,250256,250554;CP003919,250256,250554;HF952104,250256,250554;HF952106,250256,250554;HF952105,250256,250554;CP007631,250256,250554;CP007632,250256,250554;CP006910,250256,250554;CP007572,250256,250554;CP007571,250256,250554;CP007570,250256,250554;CP010867,250256,250554;CP011325,250256,250554;CP011326,250256,250554;CP011327…
HG939456	Mauve	SHARED	255886	256248	.	.	.	Notes=Lenght362	AL732656,255886,256248;AE009948,255886,256248;CP000114,255886,256248;CP003810,255886,256248;CP003919,255886,256248;HF952104,255886,256248;HF952106,255886,256248;HF952105,255886,256248;CP007482,255886,256248;CP007565,255886,256248;CP007631,255886,256248;CP007632,255886,256248;CP006910,255886,256248;CP007572,255886,256248;CP007571,255886,256248;CP007570,255886,256248;FO393392,255886,256248;CP010867…
HG939456	Mauve	SHARED	256249	256590	.	.	.	Notes=Lenght341	AL732656,256249,256590;AE009948,256249,256590;CP000114,256249,256590;CP003810,256249,256590;CP003919,256249,256590;HF952104,256249,256590;HF952106,256249,256590;HF952105,256249,256590;CP007631,256249,256590;CP007632,256249,256590;CP006910,256249,256590;CP007572,256249,256590;CP007571,256249,256590;CP007570,256249,256590;CP010867,256249,256590;CP011325,256249,256590;CP011326,256249,256590;CP011327…
HG939456	Mauve	SHARED	256592	256708	.	.	.	Notes=Lenght116	AL732656,256592,256708;AE009948,256592,256708;CP000114,256592,256708;CP003810,256592,256708;HF952104,256592,256708;CP007631,256592,256708;CP007632,256592,256708;CP006910,256592,256708;CP007572,256592,256708;CP007571,256592,256708;CP007570,256592,256708;CP010867,256592,256708;CP011325,256592,256708;CP011326,256592,256708;CP011327,256592,256708;CP011329,256592,256708;CP012419,256592,256708;CP013202…
HG939456	Mauve	SHARED	256710	256994	.	.	.	Notes=Lenght284	AL732656,256710,256994;AE009948,256710,256994;CP000114,256710,256994;CP003810,256710,256994;CP003919,256710,256994;HF952104,256710,256994;HF952106,256710,256994;HF952105,256710,256994;CP007631,256710,256994;CP007632,256710,256994;CP006910,256710,256994;CP007572,256710,256994;CP007571,256710,256994;CP007570,256710,256994;CP010867,256710,256994;CP011325,256710,256994;CP011326,256710,256994;CP011327…
HG939456	Mauve	SHARED	256995	257740	.	.	.	Notes=Lenght745	AL732656,256995,257740;AE009948,256995,257740;CP000114,256995,257740;CP003810,256995,257740;CP003919,256995,257740;HF952104,256995,257740;HF952106,256995,257740;HF952105,256995,257740;CP007631,256995,257740;CP007632,256995,257740;CP006910,256995,257740;CP007572,256995,257740;CP007571,256995,257740;CP007570,256995,257740;CP010867,256995,257740;CP011325,256995,257740;CP011326,256995,257740;CP011327…
HG939456	Mauve	SHARED	257741	257793	.	.	.	Notes=Lenght52	AE009948,257741,257793;CP000114,257741,257793;CP003810,257741,257793;CP003919,257741,257793;HF952104,257741,257793;HF952106,257741,257793;HF952105,257741,257793;CP007631,257741,257793;CP007632,257741,257793;CP006910,257741,257793;CP007572,257741,257793;CP007571,257741,257793;CP007570,257741,257793;CP010867,257741,257793;CP011325,257741,257793;CP011326,257741,257793;CP011327,257741,257793;CP011329…
HG939456	Mauve	SHARED	257794	258190	.	.	.	Notes=Lenght396	AE009948,257794,258190;CP000114,257794,258190;CP003810,257794,258190;CP003919,257794,258190;HF952104,257794,258190;HF952106,257794,258190;HF952105,257794,258190;CP007631,257794,258190;CP006910,257794,258190;CP007572,257794,258190;CP007571,257794,258190;CP007570,257794,258190;CP010867,257794,258190;CP011325,257794,258190;CP011326,257794,258190;CP011327,257794,258190;CP011329,257794,258190;CP010319…
HG939456	Mauve	SHARED	258291	258690	.	.	.	Notes=Lenght399	HF952106,258291,258690;CP010319,258291,258690;CP013202,258291,258690;
HG939456	Mauve	SHARED	258791	258990	.	.	.	Notes=Lenght199	AE009948,258791,258990;CP000114,258791,258990;CP003810,258791,258990;HF952104,258791,258990;CP007631,258791,258990;CP007632,258791,258990;CP010867,258791,258990;CP011325,258791,258990;CP011326,258791,258990;CP011327,258791,258990;CP011329,258791,258990;CP012419,258791,258990;CP013202,258791,258990;
HG939456	Mauve	SHARED	258991	259038	.	.	.	Notes=Lenght47	CP013202,258991,259038;
HG939456	Mauve	SHARED	260691	260924	.	.	.	Notes=Lenght233	AE009948,260691,260924;CP000114,260691,260924;CP003810,260691,260924;HF952104,260691,260924;CP007631,260691,260924;CP010867,260691,260924;CP011325,260691,260924;CP011326,260691,260924;CP011327,260691,260924;CP011329,260691,260924;CP012419,260691,260924;CP013202,260691,260924;
HG939456	Mauve	SHARED	262119	263427	.	.	.	Notes=Lenght1308	AE009948,262119,263427;CP000114,262119,263427;CP003810,262119,263427;CP003919,262119,263427;HF952104,262119,263427;HF952106,262119,263427;HF952105,262119,263427;CP007631,262119,263427;CP010867,262119,263427;CP011325,262119,263427;CP011326,262119,263427;CP011327,262119,263427;CP011329,262119,263427;CP010319,262119,263427;CP012419,262119,263427;CP013202,262119,263427;
HG939456	Mauve	SHARED	263428	263587	.	.	.	Notes=Lenght159	AE009948,263428,263587;CP000114,263428,263587;CP003810,263428,263587;CP003919,263428,263587;HF952104,263428,263587;HF952106,263428,263587;HF952105,263428,263587;CP007482,263428,263587;CP007565,263428,263587;CP007631,263428,263587;FO393392,263428,263587;CP010867,263428,263587;CP011325,263428,263587;CP011326,263428,263587;CP011327,263428,263587;CP011328,263428,263587;CP011329,263428,263587;CP010319…
HG939456	Mauve	SHARED	263596	263640	.	.	.	Notes=Lenght44	AE009948,263596,263640;CP000114,263596,263640;CP003810,263596,263640;CP003919,263596,263640;HF952104,263596,263640;HF952106,263596,263640;HF952105,263596,263640;CP007482,263596,263640;CP007565,263596,263640;CP007631,263596,263640;FO393392,263596,263640;CP010867,263596,263640;CP011325,263596,263640;CP011326,263596,263640;CP011327,263596,263640;CP011328,263596,263640;CP011329,263596,263640;CP010319…
HG939456	Mauve	SHARED	263641	263662	.	.	.	Notes=Lenght21	AE009948,263641,263662;CP000114,263641,263662;CP003810,263641,263662;CP003919,263641,263662;HF952104,263641,263662;HF952106,263641,263662;HF952105,263641,263662;CP007482,263641,263662;CP007565,263641,263662;CP007631,263641,263662;CP007632,263641,263662;FO393392,263641,263662;CP010867,263641,263662;CP011325,263641,263662;CP011326,263641,263662;CP011327,263641,263662;CP011328,263641,263662;CP011329…
HG939456	Mauve	SHARED	263663	263699	.	.	.	Notes=Lenght36	AL732656,263663,263699;AE009948,263663,263699;CP000114,263663,263699;CP003810,263663,263699;CP003919,263663,263699;HF952104,263663,263699;HF952106,263663,263699;HF952105,263663,263699;CP007482,263663,263699;CP007565,263663,263699;CP007631,263663,263699;CP007632,263663,263699;CP007572,263663,263699;CP007571,263663,263699;CP007570,263663,263699;FO393392,263663,263699;CP010867,263663,263699;CP011325…
HG939456	Mauve	SHARED	266158	268079	.	.	.	Notes=Lenght1921	AL732656,266158,268079;AE009948,266158,268079;CP000114,266158,268079;CP003810,266158,268079;HF952104,266158,268079;HF952106,266158,268079;HF952105,266158,268079;CP007631,266158,268079;CP007632,266158,268079;CP006910,266158,268079;CP007572,266158,268079;CP007571,266158,268079;CP007570,266158,268079;CP010867,266158,268079;CP011325,266158,268079;CP011326,266158,268079;CP011327,266158,268079;CP011329…
HG939456	Mauve	SHARED	269736	269759	.	.	.	Notes=Lenght23	AL732656,269736,269759;AE009948,269736,269759;CP000114,269736,269759;CP003810,269736,269759;HF952104,269736,269759;HF952106,269736,269759;HF952105,269736,269759;CP007482,269736,269759;CP007565,269736,269759;CP007631,269736,269759;CP007632,269736,269759;CP006910,269736,269759;CP007572,269736,269759;CP007571,269736,269759;CP007570,269736,269759;FO393392,269736,269759;CP010867,269736,269759;CP011325…
HG939456	Mauve	SHARED	280581	281153	.	.	.	Notes=Lenght572	AL732656,280581,281153;AE009948,280581,281153;CP000114,280581,281153;CP003810,280581,281153;HF952104,280581,281153;HF952106,280581,281153;HF952105,280581,281153;CP007631,280581,281153;CP007632,280581,281153;CP006910,280581,281153;CP007572,280581,281153;CP007571,280581,281153;CP007570,280581,281153;CP010867,280581,281153;CP011325,280581,281153;CP011326,280581,281153;CP011327,280581,281153;CP011329…
HG939456	Mauve	SHARED	284456	284823	.	.	.	Notes=Lenght367	AL732656,284456,284823;AE009948,284456,284823;CP000114,284456,284823;CP003810,284456,284823;HF952104,284456,284823;HF952106,284456,284823;HF952105,284456,284823;CP007482,284456,284823;CP007565,284456,284823;CP007631,284456,284823;CP007632,284456,284823;CP006910,284456,284823;CP007572,284456,284823;CP007571,284456,284823;CP007570,284456,284823;FO393392,284456,284823;CP010867,284456,284823;CP011325…
HG939456	Mauve	SHARED	284824	284979	.	.	.	Notes=Lenght155	AL732656,284824,284979;AE009948,284824,284979;CP000114,284824,284979;CP003810,284824,284979;HF952104,284824,284979;HF952106,284824,284979;HF952105,284824,284979;CP007631,284824,284979;CP007632,284824,284979;CP006910,284824,284979;CP007572,284824,284979;CP007571,284824,284979;CP007570,284824,284979;CP010867,284824,284979;CP011325,284824,284979;CP011326,284824,284979;CP011327,284824,284979;CP011329…
HG939456	Mauve	SHARED	290699	291806	.	.	.	Notes=Lenght1107	AL732656,290699,291806;AE009948,290699,291806;CP000114,290699,291806;CP003810,290699,291806;CP003919,290699,291806;HF952104,290699,291806;HF952106,290699,291806;HF952105,290699,291806;CP007631,290699,291806;CP007632,290699,291806;CP006910,290699,291806;CP007572,290699,291806;CP007571,290699,291806;CP007570,290699,291806;CP010867,290699,291806;CP011325,290699,291806;CP011326,290699,291806;CP011327…
HG939456	Mauve	SHARED	307826	307916	.	.	.	Notes=Lenght90	AL732656,307826,307916;AE009948,307826,307916;CP000114,307826,307916;CP003810,307826,307916;HF952104,307826,307916;HF952106,307826,307916;HF952105,307826,307916;CP007482,307826,307916;CP007565,307826,307916;CP007631,307826,307916;CP007632,307826,307916;CP006910,307826,307916;CP007572,307826,307916;CP007571,307826,307916;CP007570,307826,307916;FO393392,307826,307916;CP010867,307826,307916;CP011325…
HG939456	Mauve	SHARED	319205	320558	.	.	.	Notes=Lenght1353	AL732656,319205,320558;AE009948,319205,320558;CP000114,319205,320558;CP003810,319205,320558;CP003919,319205,320558;HF952104,319205,320558;HF952106,319205,320558;HF952105,319205,320558;CP007482,319205,320558;CP007565,319205,320558;CP007631,319205,320558;CP006910,319205,320558;CP007572,319205,320558;CP007571,319205,320558;CP007570,319205,320558;FO393392,319205,320558;CP010867,319205,320558;CP011325…
HG939456	Mauve	SHARED	320559	320715	.	.	.	Notes=Lenght156	AL732656,320559,320715;AE009948,320559,320715;CP000114,320559,320715;CP003810,320559,320715;CP003919,320559,320715;HF952104,320559,320715;HF952106,320559,320715;HF952105,320559,320715;CP007482,320559,320715;CP007565,320559,320715;CP007631,320559,320715;CP006910,320559,320715;CP007572,320559,320715;CP007571,320559,320715;CP007570,320559,320715;FO393392,320559,320715;CP010867,320559,320715;CP011325…
HG939456	Mauve	SHARED	320880	320921	.	.	.	Notes=Lenght41	AL732656,320880,320921;AE009948,320880,320921;CP000114,320880,320921;CP003810,320880,320921;CP003919,320880,320921;HF952104,320880,320921;HF952106,320880,320921;CP007482,320880,320921;CP007565,320880,320921;CP007631,320880,320921;CP007632,320880,320921;CP006910,320880,320921;CP007572,320880,320921;CP007571,320880,320921;CP007570,320880,320921;FO393392,320880,320921;CP010867,320880,320921;CP011325…
HG939456	Mauve	SHARED	320975	320986	.	.	.	Notes=Lenght11	AL732656,320975,320986;AE009948,320975,320986;CP000114,320975,320986;CP003810,320975,320986;HF952104,320975,320986;HF952106,320975,320986;HF952105,320975,320986;CP007482,320975,320986;CP007565,320975,320986;CP007631,320975,320986;CP007632,320975,320986;CP006910,320975,320986;CP007572,320975,320986;CP007571,320975,320986;CP007570,320975,320986;FO393392,320975,320986;CP010867,320975,320986;CP011325…
HG939456	Mauve	SHARED	339497	345074	.	.	.	Notes=Lenght5577	AL732656,339497,345074;AE009948,339497,345074;CP000114,339497,345074;CP003810,339497,345074;HF952104,339497,345074;HF952106,339497,345074;HF952105,339497,345074;CP007631,339497,345074;CP007632,339497,345074;CP006910,339497,345074;CP007572,339497,345074;CP007571,339497,345074;CP007570,339497,345074;CP010867,339497,345074;CP011325,339497,345074;CP011326,339497,345074;CP011327,339497,345074;CP011329…
HG939456	Mauve	SHARED	350811	350846	.	.	.	Notes=Lenght35	AL732656,350811,350846;AE009948,350811,350846;CP000114,350811,350846;CP003810,350811,350846;CP003919,350811,350846;HF952104,350811,350846;HF952106,350811,350846;HF952105,350811,350846;CP007482,350811,350846;CP007565,350811,350846;CP007631,350811,350846;CP007632,350811,350846;CP006910,350811,350846;CP007572,350811,350846;CP007571,350811,350846;CP007570,350811,350846;FO393392,350811,350846;CP010867…
HG939456	Mauve	SHARED	350847	350897	.	.	.	Notes=Lenght50	AL732656,350847,350897;AE009948,350847,350897;CP000114,350847,350897;CP003810,350847,350897;CP003919,350847,350897;HF952104,350847,350897;HF952106,350847,350897;HF952105,350847,350897;CP007482,350847,350897;CP007565,350847,350897;CP007631,350847,350897;CP007632,350847,350897;CP006910,350847,350897;CP007572,350847,350897;CP007571,350847,350897;CP007570,350847,350897;FO393392,350847,350897;CP010867…
HG939456	Mauve	SHARED	350898	350955	.	.	.	Notes=Lenght57	AL732656,350898,350955;AE009948,350898,350955;CP003810,350898,350955;CP003919,350898,350955;HF952104,350898,350955;HF952106,350898,350955;HF952105,350898,350955;CP007482,350898,350955;CP007565,350898,350955;CP007631,350898,350955;CP007632,350898,350955;CP006910,350898,350955;CP007572,350898,350955;CP007571,350898,350955;CP007570,350898,350955;FO393392,350898,350955;CP010867,350898,350955;CP011326…
HG939456	Mauve	SHARED	350956	351335	.	.	.	Notes=Lenght379	AL732656,350956,351335;AE009948,350956,351335;CP003810,350956,351335;CP003919,350956,351335;HF952104,350956,351335;HF952106,350956,351335;HF952105,350956,351335;CP007482,350956,351335;CP007565,350956,351335;CP007631,350956,351335;CP007632,350956,351335;CP006910,350956,351335;CP007572,350956,351335;CP007571,350956,351335;CP007570,350956,351335;FO393392,350956,351335;CP010867,350956,351335;CP011328…
HG939456	Mauve	SHARED	351336	351429	.	.	.	Notes=Lenght93	AL732656,351336,351429;AE009948,351336,351429;CP000114,351336,351429;CP003810,351336,351429;CP003919,351336,351429;HF952104,351336,351429;HF952106,351336,351429;HF952105,351336,351429;CP007482,351336,351429;CP007565,351336,351429;CP007631,351336,351429;CP007632,351336,351429;CP006910,351336,351429;CP007572,351336,351429;CP007571,351336,351429;CP007570,351336,351429;FO393392,351336,351429;CP010867…
HG939456	Mauve	SHARED	351430	351545	.	.	.	Notes=Lenght115	AL732656,351430,351545;AE009948,351430,351545;CP000114,351430,351545;CP003810,351430,351545;CP003919,351430,351545;HF952104,351430,351545;HF952106,351430,351545;HF952105,351430,351545;CP007482,351430,351545;CP007565,351430,351545;CP007631,351430,351545;CP007632,351430,351545;CP006910,351430,351545;CP007572,351430,351545;CP007571,351430,351545;CP007570,351430,351545;FO393392,351430,351545;CP010867…
HG939456	Mauve	SHARED	351596	351627	.	.	.	Notes=Lenght31	AL732656,351596,351627;AE009948,351596,351627;CP000114,351596,351627;CP003810,351596,351627;CP003919,351596,351627;HF952104,351596,351627;HF952106,351596,351627;HF952105,351596,351627;CP007482,351596,351627;CP007631,351596,351627;CP007632,351596,351627;CP006910,351596,351627;CP007572,351596,351627;CP007571,351596,351627;CP007570,351596,351627;FO393392,351596,351627;CP010867,351596,351627;CP011325…
HG939456	Mauve	SHARED	351748	351949	.	.	.	Notes=Lenght201	AL732656,351748,351949;AE009948,351748,351949;CP000114,351748,351949;CP003810,351748,351949;CP003919,351748,351949;HF952104,351748,351949;HF952106,351748,351949;HF952105,351748,351949;CP007482,351748,351949;CP007565,351748,351949;CP007631,351748,351949;CP007632,351748,351949;CP006910,351748,351949;CP007572,351748,351949;CP007571,351748,351949;CP007570,351748,351949;FO393392,351748,351949;CP010867…
HG939456	Mauve	SHARED	351950	351978	.	.	.	Notes=Lenght28	AE009948,351950,351978;CP000114,351950,351978;CP003810,351950,351978;CP003919,351950,351978;HF952104,351950,351978;HF952106,351950,351978;HF952105,351950,351978;CP007482,351950,351978;CP007565,351950,351978;CP007631,351950,351978;CP007632,351950,351978;CP006910,351950,351978;FO393392,351950,351978;CP010867,351950,351978;CP011325,351950,351978;CP011326,351950,351978;CP011328,351950,351978;CP011329…
HG939456	Mauve	SHARED	352080	352145	.	.	.	Notes=Lenght65	AL732656,352080,352145;AE009948,352080,352145;CP000114,352080,352145;CP003810,352080,352145;CP003919,352080,352145;HF952104,352080,352145;HF952106,352080,352145;HF952105,352080,352145;CP007482,352080,352145;CP007565,352080,352145;CP007631,352080,352145;CP007632,352080,352145;CP006910,352080,352145;CP007572,352080,352145;CP007571,352080,352145;CP007570,352080,352145;FO393392,352080,352145;CP010867…
HG939456	Mauve	SHARED	352146	352347	.	.	.	Notes=Lenght201	AL732656,352146,352347;AE009948,352146,352347;CP003810,352146,352347;CP003919,352146,352347;HF952104,352146,352347;HF952106,352146,352347;HF952105,352146,352347;CP007482,352146,352347;CP007565,352146,352347;CP007631,352146,352347;CP007632,352146,352347;CP006910,352146,352347;CP007572,352146,352347;CP007571,352146,352347;CP007570,352146,352347;FO393392,352146,352347;CP010867,352146,352347;CP011325…
HG939456	Mauve	SHARED	352598	352843	.	.	.	Notes=Lenght245	AL732656,352598,352843;AE009948,352598,352843;CP000114,352598,352843;CP003810,352598,352843;CP003919,352598,352843;HF952104,352598,352843;HF952106,352598,352843;HF952105,352598,352843;CP007482,352598,352843;CP007565,352598,352843;CP007631,352598,352843;CP007632,352598,352843;CP006910,352598,352843;CP007572,352598,352843;CP007571,352598,352843;CP007570,352598,352843;FO393392,352598,352843;CP010867…
HG939456	Mauve	SHARED	352848	352893	.	.	.	Notes=Lenght45	AE009948,352848,352893;CP003919,352848,352893;HF952104,352848,352893;HF952106,352848,352893;HF952105,352848,352893;CP007482,352848,352893;CP007565,352848,352893;CP007631,352848,352893;CP007632,352848,352893;CP006910,352848,352893;FO393392,352848,352893;CP010867,352848,352893;CP011325,352848,352893;CP011326,352848,352893;CP011328,352848,352893;CP011329,352848,352893;CP010319,352848,352893;CP013202…
HG939456	Mauve	SHARED	352894	352914	.	.	.	Notes=Lenght20	AL732656,352894,352914;AE009948,352894,352914;CP000114,352894,352914;CP003919,352894,352914;HF952104,352894,352914;HF952106,352894,352914;HF952105,352894,352914;CP007482,352894,352914;CP007565,352894,352914;CP007631,352894,352914;CP007632,352894,352914;CP006910,352894,352914;CP007572,352894,352914;CP007571,352894,352914;CP007570,352894,352914;FO393392,352894,352914;CP010867,352894,352914;CP011325…
HG939456	Mauve	SHARED	352915	353014	.	.	.	Notes=Lenght99	AE009948,352915,353014;CP003919,352915,353014;HF952104,352915,353014;HF952106,352915,353014;HF952105,352915,353014;CP007482,352915,353014;CP007565,352915,353014;CP007631,352915,353014;CP007632,352915,353014;CP006910,352915,353014;FO393392,352915,353014;CP010867,352915,353014;CP011328,352915,353014;CP011329,352915,353014;CP010319,352915,353014;CP012419,352915,353014;CP013202,352915,353014;
HG939456	Mauve	SHARED	353015	353076	.	.	.	Notes=Lenght61	AL732656,353015,353076;AE009948,353015,353076;CP000114,353015,353076;CP003919,353015,353076;HF952104,353015,353076;HF952106,353015,353076;HF952105,353015,353076;CP007482,353015,353076;CP007565,353015,353076;CP007631,353015,353076;CP007632,353015,353076;CP006910,353015,353076;CP007572,353015,353076;CP007571,353015,353076;CP007570,353015,353076;FO393392,353015,353076;CP010867,353015,353076;CP011325…
HG939456	Mauve	SHARED	353448	353596	.	.	.	Notes=Lenght148	AL732656,353448,353596;AE009948,353448,353596;CP000114,353448,353596;CP003810,353448,353596;CP003919,353448,353596;HF952104,353448,353596;HF952106,353448,353596;HF952105,353448,353596;CP007482,353448,353596;CP007565,353448,353596;CP007631,353448,353596;CP007632,353448,353596;CP006910,353448,353596;CP007572,353448,353596;CP007571,353448,353596;CP007570,353448,353596;FO393392,353448,353596;CP010867…
HG939456	Mauve	SHARED	353847	353866	.	.	.	Notes=Lenght19	AL732656,353847,353866;AE009948,353847,353866;CP000114,353847,353866;CP003810,353847,353866;CP003919,353847,353866;HF952104,353847,353866;HF952106,353847,353866;HF952105,353847,353866;CP007482,353847,353866;CP007631,353847,353866;CP007632,353847,353866;CP006910,353847,353866;CP007572,353847,353866;CP007571,353847,353866;CP007570,353847,353866;FO393392,353847,353866;CP010867,353847,353866;CP011325…
HG939456	Mauve	SHARED	354248	354335	.	.	.	Notes=Lenght87	AL732656,354248,354335;AE009948,354248,354335;CP000114,354248,354335;CP003919,354248,354335;HF952104,354248,354335;HF952106,354248,354335;HF952105,354248,354335;CP007482,354248,354335;CP007565,354248,354335;CP007631,354248,354335;CP007632,354248,354335;CP006910,354248,354335;CP007572,354248,354335;CP007571,354248,354335;CP007570,354248,354335;FO393392,354248,354335;CP010867,354248,354335;CP011325…
HG939456	Mauve	SHARED	354348	354447	.	.	.	Notes=Lenght99	AL732656,354348,354447;AE009948,354348,354447;CP000114,354348,354447;CP003919,354348,354447;HF952104,354348,354447;HF952106,354348,354447;HF952105,354348,354447;CP007482,354348,354447;CP007565,354348,354447;CP007631,354348,354447;CP007632,354348,354447;CP006910,354348,354447;CP007572,354348,354447;CP007571,354348,354447;CP007570,354348,354447;FO393392,354348,354447;CP010867,354348,354447;CP011325…
HG939456	Mauve	SHARED	354448	354597	.	.	.	Notes=Lenght149	AL732656,354448,354597;AE009948,354448,354597;CP000114,354448,354597;CP003919,354448,354597;HF952104,354448,354597;HF952106,354448,354597;HF952105,354448,354597;CP007482,354448,354597;CP007565,354448,354597;CP007631,354448,354597;CP007632,354448,354597;CP006910,354448,354597;CP007572,354448,354597;CP007571,354448,354597;CP007570,354448,354597;FO393392,354448,354597;CP010867,354448,354597;CP011327…
HG939456	Mauve	SHARED	354598	354632	.	.	.	Notes=Lenght34	AE009948,354598,354632;CP000114,354598,354632;CP003919,354598,354632;HF952104,354598,354632;HF952106,354598,354632;HF952105,354598,354632;CP007482,354598,354632;CP007565,354598,354632;CP007631,354598,354632;CP007632,354598,354632;CP006910,354598,354632;FO393392,354598,354632;CP010867,354598,354632;CP011327,354598,354632;CP011328,354598,354632;CP011329,354598,354632;CP010319,354598,354632;CP013202…
HG939456	Mauve	SHARED	354647	354851	.	.	.	Notes=Lenght204	AE009948,354647,354851;CP000114,354647,354851;CP003919,354647,354851;HF952104,354647,354851;HF952106,354647,354851;HF952105,354647,354851;CP007482,354647,354851;CP007565,354647,354851;CP007631,354647,354851;CP007632,354647,354851;CP006910,354647,354851;FO393392,354647,354851;CP010867,354647,354851;CP011326,354647,354851;CP011327,354647,354851;CP011328,354647,354851;CP011329,354647,354851;CP010319…
HG939456	Mauve	SHARED	368012	369083	.	.	.	Notes=Lenght1071	AL732656,368012,369083;AE009948,368012,369083;CP000114,368012,369083;CP003810,368012,369083;CP003919,368012,369083;HF952104,368012,369083;HF952106,368012,369083;HF952105,368012,369083;CP007482,368012,369083;CP007565,368012,369083;CP007631,368012,369083;CP007632,368012,369083;CP006910,368012,369083;CP007571,368012,369083;CP007570,368012,369083;FO393392,368012,369083;CP010867,368012,369083;CP011325…
HG939456	Mauve	SHARED	371291	371315	.	.	.	Notes=Lenght24	AL732656,371291,371315;AE009948,371291,371315;CP000114,371291,371315;CP003810,371291,371315;CP003919,371291,371315;HF952104,371291,371315;HF952106,371291,371315;HF952105,371291,371315;CP007631,371291,371315;CP007632,371291,371315;CP006910,371291,371315;CP007572,371291,371315;CP007571,371291,371315;CP007570,371291,371315;CP010867,371291,371315;CP011325,371291,371315;CP011326,371291,371315;CP011327…
HG939456	Mauve	SHARED	374592	374603	.	.	.	Notes=Lenght11	AL732656,374592,374603;AE009948,374592,374603;CP000114,374592,374603;CP003810,374592,374603;CP003919,374592,374603;HF952104,374592,374603;HF952106,374592,374603;HF952105,374592,374603;CP007482,374592,374603;CP007565,374592,374603;CP007631,374592,374603;CP007632,374592,374603;CP006910,374592,374603;CP007572,374592,374603;CP007571,374592,374603;CP007570,374592,374603;FO393392,374592,374603;CP010867…
HG939456	Mauve	SHARED	397599	398054	.	.	.	Notes=Lenght455	AL732656,397599,398054;AE009948,397599,398054;CP000114,397599,398054;CP003810,397599,398054;HF952104,397599,398054;HF952106,397599,398054;HF952105,397599,398054;CP007482,397599,398054;CP007565,397599,398054;CP007631,397599,398054;CP007632,397599,398054;CP006910,397599,398054;CP007572,397599,398054;CP007571,397599,398054;CP007570,397599,398054;FO393392,397599,398054;CP010867,397599,398054;CP011325…
HG939456	Mauve	SHARED	402797	403246	.	.	.	Notes=Lenght449	AL732656,402797,403246;AE009948,402797,403246;CP000114,402797,403246;CP003810,402797,403246;CP003919,402797,403246;HF952104,402797,403246;HF952106,402797,403246;HF952105,402797,403246;CP007482,402797,403246;CP007565,402797,403246;CP007631,402797,403246;CP006910,402797,403246;CP007572,402797,403246;CP007571,402797,403246;CP007570,402797,403246;FO393392,402797,403246;CP010867,402797,403246;CP011325…
HG939456	Mauve	SHARED	403996	405573	.	.	.	Notes=Lenght1577	AL732656,403996,405573;AE009948,403996,405573;CP000114,403996,405573;CP003810,403996,405573;HF952104,403996,405573;HF952106,403996,405573;HF952105,403996,405573;CP007482,403996,405573;CP007565,403996,405573;CP007631,403996,405573;CP007632,403996,405573;CP006910,403996,405573;CP007572,403996,405573;CP007571,403996,405573;CP007570,403996,405573;FO393392,403996,405573;CP010867,403996,405573;CP011325…
HG939456	Mauve	SHARED	408789	408814	.	.	.	Notes=Lenght25	AL732656,408789,408814;AE009948,408789,408814;CP000114,408789,408814;CP003810,408789,408814;HF952104,408789,408814;HF952106,408789,408814;HF952105,408789,408814;CP007482,408789,408814;CP007565,408789,408814;CP007631,408789,408814;CP007632,408789,408814;CP006910,408789,408814;CP007572,408789,408814;CP007571,408789,408814;CP007570,408789,408814;FO393392,408789,408814;CP010867,408789,408814;CP011325…
HG939456	Mauve	SHARED	411832	411881	.	.	.	Notes=Lenght49	AL732656,411832,411881;AE009948,411832,411881;CP000114,411832,411881;CP003810,411832,411881;HF952104,411832,411881;HF952106,411832,411881;HF952105,411832,411881;CP007482,411832,411881;CP007565,411832,411881;CP007631,411832,411881;CP007632,411832,411881;CP006910,411832,411881;CP007572,411832,411881;CP007571,411832,411881;CP007570,411832,411881;FO393392,411832,411881;CP010867,411832,411881;CP011325…
HG939456	Mauve	SHARED	418680	418771	.	.	.	Notes=Lenght91	AL732656,418680,418771;AE009948,418680,418771;CP000114,418680,418771;CP003810,418680,418771;CP003919,418680,418771;HF952104,418680,418771;HF952106,418680,418771;HF952105,418680,418771;CP007631,418680,418771;CP007632,418680,418771;CP006910,418680,418771;CP007572,418680,418771;CP007571,418680,418771;CP007570,418680,418771;CP010867,418680,418771;CP011325,418680,418771;CP011326,418680,418771;CP011327…
HG939456	Mauve	SHARED	421372	421440	.	.	.	Notes=Lenght68	AL732656,421372,421440;AE009948,421372,421440;CP000114,421372,421440;CP003810,421372,421440;HF952104,421372,421440;HF952106,421372,421440;HF952105,421372,421440;CP007482,421372,421440;CP007565,421372,421440;CP007631,421372,421440;CP007632,421372,421440;CP006910,421372,421440;CP007572,421372,421440;CP007571,421372,421440;CP007570,421372,421440;FO393392,421372,421440;CP010867,421372,421440;CP011325…
HG939456	Mauve	SHARED	421442	421603	.	.	.	Notes=Lenght161	AL732656,421442,421603;AE009948,421442,421603;CP000114,421442,421603;CP003810,421442,421603;HF952104,421442,421603;CP007631,421442,421603;CP007632,421442,421603;CP006910,421442,421603;CP007572,421442,421603;CP007571,421442,421603;CP007570,421442,421603;CP010867,421442,421603;CP011325,421442,421603;CP011326,421442,421603;CP011327,421442,421603;CP011329,421442,421603;CP012419,421442,421603;CP013202…
HG939456	Mauve	SHARED	428119	428217	.	.	.	Notes=Lenght98	AL732656,428119,428217;AE009948,428119,428217;CP000114,428119,428217;CP003810,428119,428217;CP003919,428119,428217;HF952104,428119,428217;HF952106,428119,428217;HF952105,428119,428217;CP007482,428119,428217;CP007565,428119,428217;CP007631,428119,428217;CP006910,428119,428217;CP007572,428119,428217;CP007571,428119,428217;CP007570,428119,428217;FO393392,428119,428217;CP010867,428119,428217;CP011325…
HG939456	Mauve	SHARED	432365	432376	.	.	.	Notes=Lenght11	AL732656,432365,432376;AE009948,432365,432376;CP000114,432365,432376;CP003810,432365,432376;CP003919,432365,432376;HF952104,432365,432376;HF952105,432365,432376;CP007482,432365,432376;CP007565,432365,432376;CP007631,432365,432376;CP007632,432365,432376;CP006910,432365,432376;CP007572,432365,432376;CP007571,432365,432376;CP007570,432365,432376;FO393392,432365,432376;CP010867,432365,432376;CP011325…
HG939456	Mauve	SHARED	432377	433027	.	.	.	Notes=Lenght650	AL732656,432377,433027;AE009948,432377,433027;CP000114,432377,433027;CP003810,432377,433027;CP003919,432377,433027;HF952104,432377,433027;CP007482,432377,433027;CP007565,432377,433027;CP007631,432377,433027;CP007632,432377,433027;CP006910,432377,433027;CP007572,432377,433027;CP007571,432377,433027;CP007570,432377,433027;FO393392,432377,433027;CP010867,432377,433027;CP011325,432377,433027;CP011326…
HG939456	Mauve	SHARED	438684	438705	.	.	.	Notes=Lenght21	AL732656,438684,438705;AE009948,438684,438705;CP000114,438684,438705;CP003810,438684,438705;CP003919,438684,438705;HF952104,438684,438705;HF952106,438684,438705;HF952105,438684,438705;CP007482,438684,438705;CP007631,438684,438705;CP007632,438684,438705;CP006910,438684,438705;CP007572,438684,438705;CP007571,438684,438705;CP007570,438684,438705;FO393392,438684,438705;CP010867,438684,438705;CP011325…
HG939456	Mauve	SHARED	438886	439299	.	.	.	Notes=Lenght413	AL732656,438886,439299;AE009948,438886,439299;CP000114,438886,439299;CP003810,438886,439299;CP003919,438886,439299;HF952104,438886,439299;HF952106,438886,439299;HF952105,438886,439299;CP007631,438886,439299;CP007632,438886,439299;CP006910,438886,439299;CP007572,438886,439299;CP007571,438886,439299;CP007570,438886,439299;CP010867,438886,439299;CP011325,438886,439299;CP011326,438886,439299;CP011327…
HG939456	Mauve	SHARED	440888	441030	.	.	.	Notes=Lenght142	AL732656,440888,441030;AE009948,440888,441030;CP000114,440888,441030;CP003810,440888,441030;CP003919,440888,441030;HF952104,440888,441030;HF952106,440888,441030;HF952105,440888,441030;CP007631,440888,441030;CP007632,440888,441030;CP006910,440888,441030;CP007572,440888,441030;CP007571,440888,441030;CP007570,440888,441030;CP010867,440888,441030;CP011325,440888,441030;CP011326,440888,441030;CP011327…
HG939456	Mauve	SHARED	442735	442847	.	.	.	Notes=Lenght112	AL732656,442735,442847;AE009948,442735,442847;CP000114,442735,442847;CP003810,442735,442847;CP003919,442735,442847;HF952104,442735,442847;HF952106,442735,442847;CP007482,442735,442847;CP007565,442735,442847;CP007631,442735,442847;CP007632,442735,442847;CP006910,442735,442847;CP007572,442735,442847;CP007571,442735,442847;CP007570,442735,442847;FO393392,442735,442847;CP010867,442735,442847;CP011325…
HG939456	Mauve	SHARED	442848	442907	.	.	.	Notes=Lenght59	AL732656,442848,442907;CP000114,442848,442907;CP003810,442848,442907;CP003919,442848,442907;HF952104,442848,442907;HF952106,442848,442907;CP007482,442848,442907;CP007565,442848,442907;CP007632,442848,442907;CP006910,442848,442907;CP007572,442848,442907;CP007571,442848,442907;CP007570,442848,442907;FO393392,442848,442907;CP010867,442848,442907;CP011325,442848,442907;CP011326,442848,442907;CP011327…
HG939456	Mauve	SHARED	442908	443607	.	.	.	Notes=Lenght699	AL732656,442908,443607;AE009948,442908,443607;CP000114,442908,443607;CP003810,442908,443607;CP003919,442908,443607;HF952104,442908,443607;HF952106,442908,443607;CP007482,442908,443607;CP007565,442908,443607;CP007631,442908,443607;CP007632,442908,443607;CP006910,442908,443607;CP007572,442908,443607;CP007571,442908,443607;CP007570,442908,443607;FO393392,442908,443607;CP010867,442908,443607;CP011325…
HG939456	Mauve	SHARED	443608	443747	.	.	.	Notes=Lenght139	AL732656,443608,443747;AE009948,443608,443747;CP000114,443608,443747;CP003810,443608,443747;HF952104,443608,443747;HF952106,443608,443747;CP007482,443608,443747;CP007565,443608,443747;CP007631,443608,443747;CP007632,443608,443747;CP006910,443608,443747;CP007572,443608,443747;CP007571,443608,443747;CP007570,443608,443747;FO393392,443608,443747;CP010867,443608,443747;CP011325,443608,443747;CP011326…
HG939456	Mauve	SHARED	443748	446465	.	.	.	Notes=Lenght2717	AL732656,443748,446465;AE009948,443748,446465;CP000114,443748,446465;CP003810,443748,446465;CP003919,443748,446465;HF952104,443748,446465;HF952106,443748,446465;CP007482,443748,446465;CP007565,443748,446465;CP007631,443748,446465;CP007632,443748,446465;CP006910,443748,446465;CP007572,443748,446465;CP007571,443748,446465;CP007570,443748,446465;FO393392,443748,446465;CP010867,443748,446465;CP011325…
HG939456	Mauve	SHARED	448529	450664	.	.	.	Notes=Lenght2135	AL732656,448529,450664;AE009948,448529,450664;CP000114,448529,450664;CP003810,448529,450664;HF952104,448529,450664;CP007631,448529,450664;CP007632,448529,450664;CP007572,448529,450664;CP007571,448529,450664;CP007570,448529,450664;CP010867,448529,450664;CP011325,448529,450664;CP011326,448529,450664;CP011327,448529,450664;CP011329,448529,450664;CP012419,448529,450664;CP013202,448529,450664;
HG939456	Mauve	SHARED	450665	450778	.	.	.	Notes=Lenght113	AL732656,450665,450778;AE009948,450665,450778;CP000114,450665,450778;HF952104,450665,450778;CP007631,450665,450778;CP007632,450665,450778;CP007572,450665,450778;CP007571,450665,450778;CP007570,450665,450778;CP010867,450665,450778;CP011326,450665,450778;CP011327,450665,450778;CP011329,450665,450778;CP012419,450665,450778;CP013202,450665,450778;
HG939456	Mauve	SHARED	451988	452087	.	.	.	Notes=Lenght99	AE009948,451988,452087;CP000114,451988,452087;HF952104,451988,452087;CP007631,451988,452087;CP007632,451988,452087;CP010867,451988,452087;CP011325,451988,452087;CP011329,451988,452087;CP012419,451988,452087;CP013202,451988,452087;
HG939456	Mauve	SHARED	452096	452383	.	.	.	Notes=Lenght287	AE009948,452096,452383;CP000114,452096,452383;CP003810,452096,452383;HF952104,452096,452383;CP007631,452096,452383;CP007632,452096,452383;CP010867,452096,452383;CP011325,452096,452383;CP011326,452096,452383;CP011327,452096,452383;CP011329,452096,452383;CP012419,452096,452383;CP013202,452096,452383;
HG939456	Mauve	SHARED	452384	452397	.	.	.	Notes=Lenght13	CP000114,452384,452397;CP003810,452384,452397;HF952104,452384,452397;CP007631,452384,452397;CP007632,452384,452397;CP010867,452384,452397;CP011325,452384,452397;CP011326,452384,452397;CP011327,452384,452397;CP012419,452384,452397;CP013202,452384,452397;
HG939456	Mauve	SHARED	452398	452432	.	.	.	Notes=Lenght34	AE009948,452398,452432;CP000114,452398,452432;CP003810,452398,452432;HF952104,452398,452432;CP007631,452398,452432;CP007632,452398,452432;CP010867,452398,452432;CP011325,452398,452432;CP011326,452398,452432;CP011327,452398,452432;CP011329,452398,452432;CP012419,452398,452432;CP013202,452398,452432;
HG939456	Mauve	SHARED	452433	452477	.	.	.	Notes=Lenght44	AE009948,452433,452477;HF952104,452433,452477;CP010867,452433,452477;CP011329,452433,452477;CP013202,452433,452477;
HG939456	Mauve	SHARED	452478	452683	.	.	.	Notes=Lenght205	AE009948,452478,452683;CP000114,452478,452683;CP003810,452478,452683;HF952104,452478,452683;CP007631,452478,452683;CP007632,452478,452683;CP010867,452478,452683;CP011325,452478,452683;CP011326,452478,452683;CP011327,452478,452683;CP011329,452478,452683;CP012419,452478,452683;CP013202,452478,452683;
HG939456	Mauve	SHARED	452687	452776	.	.	.	Notes=Lenght89	AE009948,452687,452776;HF952104,452687,452776;CP010867,452687,452776;CP011329,452687,452776;CP013202,452687,452776;
HG939456	Mauve	SHARED	465471	465970	.	.	.	Notes=Lenght499	AL732656,465471,465970;AE009948,465471,465970;CP000114,465471,465970;CP003810,465471,465970;CP003919,465471,465970;HF952104,465471,465970;HF952106,465471,465970;HF952105,465471,465970;CP007482,465471,465970;CP007565,465471,465970;CP007631,465471,465970;CP006910,465471,465970;CP007572,465471,465970;CP007571,465471,465970;CP007570,465471,465970;FO393392,465471,465970;CP010867,465471,465970;CP011325…
HG939456	Mauve	SHARED	472103	472270	.	.	.	Notes=Lenght167	AL732656,472103,472270;AE009948,472103,472270;CP000114,472103,472270;CP003810,472103,472270;HF952104,472103,472270;HF952106,472103,472270;HF952105,472103,472270;CP007631,472103,472270;CP007632,472103,472270;CP006910,472103,472270;CP007572,472103,472270;CP007571,472103,472270;CP007570,472103,472270;CP010867,472103,472270;CP011325,472103,472270;CP011326,472103,472270;CP011327,472103,472270;CP011329…
HG939456	Mauve	SHARED	475750	476164	.	.	.	Notes=Lenght414	AL732656,475750,476164;AE009948,475750,476164;CP000114,475750,476164;CP003810,475750,476164;HF952104,475750,476164;HF952106,475750,476164;HF952105,475750,476164;CP007482,475750,476164;CP007565,475750,476164;CP007631,475750,476164;CP007632,475750,476164;CP006910,475750,476164;CP007572,475750,476164;CP007571,475750,476164;CP007570,475750,476164;FO393392,475750,476164;CP010867,475750,476164;CP011325…
HG939456	Mauve	SHARED	487471	487730	.	.	.	Notes=Lenght259	AL732656,487471,487730;AE009948,487471,487730;CP000114,487471,487730;CP003810,487471,487730;HF952104,487471,487730;HF952106,487471,487730;HF952105,487471,487730;CP007482,487471,487730;CP007565,487471,487730;CP007631,487471,487730;CP007632,487471,487730;CP006910,487471,487730;CP007572,487471,487730;CP007571,487471,487730;CP007570,487471,487730;FO393392,487471,487730;CP010867,487471,487730;CP011325…
HG939456	Mauve	SHARED	487731	487916	.	.	.	Notes=Lenght185	AL732656,487731,487916;AE009948,487731,487916;CP000114,487731,487916;CP003810,487731,487916;HF952104,487731,487916;HF952106,487731,487916;HF952105,487731,487916;CP007631,487731,487916;CP007632,487731,487916;CP006910,487731,487916;CP007572,487731,487916;CP007571,487731,487916;CP007570,487731,487916;CP010867,487731,487916;CP011325,487731,487916;CP011326,487731,487916;CP011327,487731,487916;CP011329…
HG939456	Mauve	SHARED	487917	488010	.	.	.	Notes=Lenght93	AL732656,487917,488010;AE009948,487917,488010;CP000114,487917,488010;CP003810,487917,488010;HF952104,487917,488010;HF952106,487917,488010;HF952105,487917,488010;CP007482,487917,488010;CP007565,487917,488010;CP007631,487917,488010;CP007632,487917,488010;CP006910,487917,488010;CP007572,487917,488010;CP007571,487917,488010;CP007570,487917,488010;FO393392,487917,488010;CP010867,487917,488010;CP011325…
HG939456	Mauve	SHARED	504330	504518	.	.	.	Notes=Lenght188	AL732656,504330,504518;AE009948,504330,504518;CP000114,504330,504518;CP003810,504330,504518;HF952104,504330,504518;HF952106,504330,504518;HF952105,504330,504518;CP007631,504330,504518;CP007632,504330,504518;CP006910,504330,504518;CP007572,504330,504518;CP007571,504330,504518;CP007570,504330,504518;CP010867,504330,504518;CP011325,504330,504518;CP011326,504330,504518;CP011327,504330,504518;CP011329…
HG939456	Mauve	SHARED	520985	521065	.	.	.	Notes=Lenght80	AE009948,520985,521065;CP000114,520985,521065;CP003810,520985,521065;CP003919,520985,521065;HF952104,520985,521065;HF952106,520985,521065;HF952105,520985,521065;CP007482,520985,521065;CP007565,520985,521065;CP007631,520985,521065;CP007632,520985,521065;CP006910,520985,521065;FO393392,520985,521065;CP010867,520985,521065;CP011325,520985,521065;CP011326,520985,521065;CP011327,520985,521065;CP011328…
HG939456	Mauve	SHARED	522522	522561	.	.	.	Notes=Lenght39	AL732656,522522,522561;AE009948,522522,522561;CP000114,522522,522561;CP003810,522522,522561;HF952104,522522,522561;HF952106,522522,522561;HF952105,522522,522561;CP007482,522522,522561;CP007565,522522,522561;CP007631,522522,522561;CP007632,522522,522561;CP006910,522522,522561;CP007572,522522,522561;CP007571,522522,522561;CP007570,522522,522561;FO393392,522522,522561;CP010867,522522,522561;CP011325…
HG939456	Mauve	SHARED	526017	526057	.	.	.	Notes=Lenght40	AL732656,526017,526057;AE009948,526017,526057;CP000114,526017,526057;CP003810,526017,526057;HF952104,526017,526057;HF952106,526017,526057;HF952105,526017,526057;CP007482,526017,526057;CP007565,526017,526057;CP007631,526017,526057;CP007632,526017,526057;CP006910,526017,526057;CP007572,526017,526057;CP007571,526017,526057;CP007570,526017,526057;FO393392,526017,526057;CP010867,526017,526057;CP011325…
HG939456	Mauve	SHARED	526058	526119	.	.	.	Notes=Lenght61	AL732656,526058,526119;AE009948,526058,526119;CP000114,526058,526119;CP003810,526058,526119;HF952104,526058,526119;HF952106,526058,526119;HF952105,526058,526119;CP007631,526058,526119;CP007632,526058,526119;CP006910,526058,526119;CP007572,526058,526119;CP007571,526058,526119;CP007570,526058,526119;CP010867,526058,526119;CP011325,526058,526119;CP011326,526058,526119;CP011327,526058,526119;CP011329…
HG939456	Mauve	SHARED	529825	529880	.	.	.	Notes=Lenght55	AE009948,529825,529880;CP000114,529825,529880;CP003810,529825,529880;CP003919,529825,529880;HF952104,529825,529880;HF952106,529825,529880;HF952105,529825,529880;CP007482,529825,529880;CP007565,529825,529880;CP007631,529825,529880;CP007632,529825,529880;CP006910,529825,529880;FO393392,529825,529880;CP010867,529825,529880;CP011325,529825,529880;CP011326,529825,529880;CP011327,529825,529880;CP011328…
HG939456	Mauve	SHARED	531954	531996	.	.	.	Notes=Lenght42	AL732656,531954,531996;AE009948,531954,531996;CP000114,531954,531996;CP003810,531954,531996;HF952104,531954,531996;HF952106,531954,531996;HF952105,531954,531996;CP007631,531954,531996;CP007632,531954,531996;CP006910,531954,531996;CP007572,531954,531996;CP007571,531954,531996;CP007570,531954,531996;CP010867,531954,531996;CP011325,531954,531996;CP011326,531954,531996;CP011327,531954,531996;CP011329…
HG939456	Mauve	SHARED	555714	555743	.	.	.	Notes=Lenght29	AL732656,555714,555743;AE009948,555714,555743;CP000114,555714,555743;CP003810,555714,555743;CP003919,555714,555743;HF952104,555714,555743;HF952106,555714,555743;HF952105,555714,555743;CP007631,555714,555743;CP007632,555714,555743;CP006910,555714,555743;CP007572,555714,555743;CP007571,555714,555743;CP007570,555714,555743;CP010867,555714,555743;CP011325,555714,555743;CP011326,555714,555743;CP011327…
HG939456	Mauve	SHARED	562135	569245	.	.	.	Notes=Lenght7110	AL732656,562135,569245;AE009948,562135,569245;CP000114,562135,569245;CP003810,562135,569245;HF952104,562135,569245;CP007631,562135,569245;CP007632,562135,569245;CP006910,562135,569245;CP007572,562135,569245;CP007571,562135,569245;CP007570,562135,569245;CP010867,562135,569245;CP011325,562135,569245;CP011326,562135,569245;CP011327,562135,569245;CP011329,562135,569245;CP012419,562135,569245;CP013202…
HG939456	Mauve	SHARED	569270	571846	.	.	.	Notes=Lenght2576	AL732656,569270,571846;AE009948,569270,571846;CP000114,569270,571846;CP003810,569270,571846;HF952104,569270,571846;CP007631,569270,571846;CP007632,569270,571846;CP006910,569270,571846;CP007572,569270,571846;CP007571,569270,571846;CP007570,569270,571846;CP010867,569270,571846;CP011325,569270,571846;CP011326,569270,571846;CP011327,569270,571846;CP011329,569270,571846;CP012419,569270,571846;CP013202…
HG939456	Mauve	SHARED	571868	572250	.	.	.	Notes=Lenght382	AL732656,571868,572250;AE009948,571868,572250;CP000114,571868,572250;CP003810,571868,572250;HF952104,571868,572250;CP007631,571868,572250;CP007632,571868,572250;CP006910,571868,572250;CP007572,571868,572250;CP007571,571868,572250;CP007570,571868,572250;CP010867,571868,572250;CP011325,571868,572250;CP011326,571868,572250;CP011327,571868,572250;CP011329,571868,572250;CP012419,571868,572250;CP013202…
HG939456	Mauve	SHARED	572340	572352	.	.	.	Notes=Lenght12	AE009948,572340,572352;CP000114,572340,572352;CP003810,572340,572352;CP003919,572340,572352;HF952104,572340,572352;HF952106,572340,572352;HF952105,572340,572352;CP007482,572340,572352;CP007565,572340,572352;CP007631,572340,572352;CP007632,572340,572352;CP006910,572340,572352;CP007572,572340,572352;CP007571,572340,572352;CP007570,572340,572352;FO393392,572340,572352;CP010867,572340,572352;CP011325…
HG939456	Mauve	SHARED	572353	572473	.	.	.	Notes=Lenght120	AE009948,572353,572473;CP000114,572353,572473;CP003810,572353,572473;CP003919,572353,572473;HF952104,572353,572473;HF952106,572353,572473;HF952105,572353,572473;CP007482,572353,572473;CP007565,572353,572473;CP007631,572353,572473;CP007632,572353,572473;CP006910,572353,572473;FO393392,572353,572473;CP010867,572353,572473;CP011325,572353,572473;CP011326,572353,572473;CP011327,572353,572473;CP011328…
HG939456	Mauve	SHARED	581547	581672	.	.	.	Notes=Lenght125	AL732656,581547,581672;AE009948,581547,581672;CP000114,581547,581672;CP003810,581547,581672;CP003919,581547,581672;HF952104,581547,581672;HF952106,581547,581672;HF952105,581547,581672;CP007631,581547,581672;CP007632,581547,581672;CP006910,581547,581672;CP007572,581547,581672;CP007571,581547,581672;CP007570,581547,581672;CP010867,581547,581672;CP011325,581547,581672;CP011326,581547,581672;CP011327…
HG939456	Mauve	SHARED	581675	581762	.	.	.	Notes=Lenght87	AL732656,581675,581762;AE009948,581675,581762;CP000114,581675,581762;CP003810,581675,581762;HF952104,581675,581762;HF952105,581675,581762;CP007631,581675,581762;CP007632,581675,581762;CP006910,581675,581762;CP007572,581675,581762;CP007571,581675,581762;CP007570,581675,581762;CP010867,581675,581762;CP011325,581675,581762;CP011326,581675,581762;CP011327,581675,581762;CP011329,581675,581762;CP010319…
HG939456	Mauve	SHARED	587468	587488	.	.	.	Notes=Lenght20	AL732656,587468,587488;CP003919,587468,587488;HF952106,587468,587488;HF952105,587468,587488;CP007482,587468,587488;CP007565,587468,587488;CP006910,587468,587488;CP007572,587468,587488;CP007571,587468,587488;CP007570,587468,587488;FO393392,587468,587488;CP011328,587468,587488;CP010319,587468,587488;CP013202,587468,587488;
HG939456	Mauve	SHARED	926215	927342	.	.	.	Notes=Lenght1127	AE009948,926215,927342;HF952104,926215,927342;HF952106,926215,927342;CP007631,926215,927342;CP010867,926215,927342;CP011329,926215,927342;CP013202,926215,927342;
HG939456	Mauve	SHARED	925444	926186	.	.	.	Notes=Lenght742	AE009948,925444,926186;HF952104,925444,926186;HF952106,925444,926186;CP007631,925444,926186;CP010867,925444,926186;CP011329,925444,926186;CP013202,925444,926186;
HG939456	Mauve	SHARED	924141	924392	.	.	.	Notes=Lenght251	AE009948,924141,924392;HF952104,924141,924392;HF952106,924141,924392;HF952105,924141,924392;CP007631,924141,924392;CP010867,924141,924392;CP011329,924141,924392;CP013202,924141,924392;
HG939456	Mauve	SHARED	924033	924140	.	.	.	Notes=Lenght107	AE009948,924033,924140;HF952104,924033,924140;HF952106,924033,924140;CP007631,924033,924140;CP010867,924033,924140;CP011329,924033,924140;CP013202,924033,924140;
HG939456	Mauve	SHARED	916035	916677	.	.	.	Notes=Lenght642	AE009948,916035,916677;HF952104,916035,916677;HF952106,916035,916677;CP007631,916035,916677;CP010867,916035,916677;CP011329,916035,916677;CP013202,916035,916677;
HG939456	Mauve	SHARED	589094	589530	.	.	.	Notes=Lenght436	AE009948,589094,589530;HF952104,589094,589530;CP007631,589094,589530;CP010867,589094,589530;CP011329,589094,589530;CP013202,589094,589530;
HG939456	Mauve	SHARED	589531	590293	.	.	.	Notes=Lenght762	AE009948,589531,590293;CP000114,589531,590293;HF952104,589531,590293;CP007631,589531,590293;CP010867,589531,590293;CP011329,589531,590293;CP013202,589531,590293;
HG939456	Mauve	SHARED	590969	591693	.	.	.	Notes=Lenght724	AE009948,590969,591693;CP000114,590969,591693;HF952104,590969,591693;CP007631,590969,591693;CP010867,590969,591693;CP011329,590969,591693;CP012419,590969,591693;CP013202,590969,591693;
HG939456	Mauve	SHARED	591694	591881	.	.	.	Notes=Lenght187	AE009948,591694,591881;CP000114,591694,591881;HF952104,591694,591881;CP007631,591694,591881;CP007571,591694,591881;CP007570,591694,591881;CP010867,591694,591881;CP011329,591694,591881;CP012419,591694,591881;CP013202,591694,591881;
HG939456	Mauve	SHARED	591882	595628	.	.	.	Notes=Lenght3746	AE009948,591882,595628;CP000114,591882,595628;HF952104,591882,595628;CP007631,591882,595628;CP010867,591882,595628;CP011329,591882,595628;CP012419,591882,595628;CP013202,591882,595628;
HG939456	Mauve	SHARED	599057	601703	.	.	.	Notes=Lenght2646	AE009948,599057,601703;CP000114,599057,601703;HF952104,599057,601703;CP007631,599057,601703;CP010867,599057,601703;CP011329,599057,601703;CP012419,599057,601703;CP013202,599057,601703;
HG939456	Mauve	SHARED	601704	601997	.	.	.	Notes=Lenght293	AE009948,601704,601997;CP000114,601704,601997;HF952104,601704,601997;CP007631,601704,601997;CP006910,601704,601997;CP010867,601704,601997;CP011329,601704,601997;CP012419,601704,601997;CP013202,601704,601997;
HG939456	Mauve	SHARED	601998	603550	.	.	.	Notes=Lenght1552	AE009948,601998,603550;CP000114,601998,603550;HF952104,601998,603550;CP007631,601998,603550;CP010867,601998,603550;CP011329,601998,603550;CP012419,601998,603550;CP013202,601998,603550;
HG939456	Mauve	SHARED	603551	603673	.	.	.	Notes=Lenght122	AE009948,603551,603673;CP000114,603551,603673;CP003810,603551,603673;HF952104,603551,603673;CP007631,603551,603673;CP007632,603551,603673;CP010867,603551,603673;CP011325,603551,603673;CP011326,603551,603673;CP011327,603551,603673;CP011329,603551,603673;CP012419,603551,603673;CP013202,603551,603673;
HG939456	Mauve	SHARED	603674	604108	.	.	.	Notes=Lenght434	AL732656,603674,604108;AE009948,603674,604108;CP000114,603674,604108;CP003810,603674,604108;HF952104,603674,604108;CP007631,603674,604108;CP007632,603674,604108;CP007572,603674,604108;CP007571,603674,604108;CP007570,603674,604108;CP010867,603674,604108;CP011325,603674,604108;CP011326,603674,604108;CP011327,603674,604108;CP011329,603674,604108;CP012419,603674,604108;CP013202,603674,604108;
HG939456	Mauve	SHARED	604109	604238	.	.	.	Notes=Lenght129	AL732656,604109,604238;AE009948,604109,604238;CP000114,604109,604238;CP003810,604109,604238;CP003919,604109,604238;HF952104,604109,604238;CP007482,604109,604238;CP007565,604109,604238;CP007631,604109,604238;CP007632,604109,604238;CP007572,604109,604238;CP007571,604109,604238;CP007570,604109,604238;FO393392,604109,604238;CP010867,604109,604238;CP011325,604109,604238;CP011326,604109,604238;CP011327…
HG939456	Mauve	SHARED	604239	604292	.	.	.	Notes=Lenght53	AL732656,604239,604292;AE009948,604239,604292;CP000114,604239,604292;CP003810,604239,604292;CP003919,604239,604292;HF952104,604239,604292;CP007482,604239,604292;CP007565,604239,604292;CP007631,604239,604292;CP007632,604239,604292;CP007572,604239,604292;CP007571,604239,604292;CP007570,604239,604292;FO393392,604239,604292;CP010867,604239,604292;CP011325,604239,604292;CP011326,604239,604292;CP011327…
HG939456	Mauve	SHARED	604296	604374	.	.	.	Notes=Lenght78	AL732656,604296,604374;AE009948,604296,604374;CP000114,604296,604374;CP003810,604296,604374;HF952104,604296,604374;CP007482,604296,604374;CP007565,604296,604374;CP007631,604296,604374;CP007632,604296,604374;CP006910,604296,604374;CP007572,604296,604374;CP007571,604296,604374;CP007570,604296,604374;FO393392,604296,604374;CP010867,604296,604374;CP011325,604296,604374;CP011326,604296,604374;CP011327…
HG939456	Mauve	SHARED	604375	604557	.	.	.	Notes=Lenght182	AL732656,604375,604557;AE009948,604375,604557;CP000114,604375,604557;CP003810,604375,604557;CP003919,604375,604557;HF952104,604375,604557;CP007482,604375,604557;CP007565,604375,604557;CP007631,604375,604557;CP007632,604375,604557;CP006910,604375,604557;CP007572,604375,604557;CP007571,604375,604557;CP007570,604375,604557;FO393392,604375,604557;CP010867,604375,604557;CP011325,604375,604557;CP011326…
HG939456	Mauve	SHARED	604558	604672	.	.	.	Notes=Lenght114	AL732656,604558,604672;AE009948,604558,604672;CP000114,604558,604672;CP003810,604558,604672;HF952104,604558,604672;CP007482,604558,604672;CP007565,604558,604672;CP007631,604558,604672;CP007632,604558,604672;CP006910,604558,604672;CP007572,604558,604672;CP007571,604558,604672;CP007570,604558,604672;FO393392,604558,604672;CP010867,604558,604672;CP011325,604558,604672;CP011326,604558,604672;CP011327…
HG939456	Mauve	SHARED	604673	605700	.	.	.	Notes=Lenght1027	AL732656,604673,605700;AE009948,604673,605700;CP000114,604673,605700;CP003810,604673,605700;HF952104,604673,605700;CP007631,604673,605700;CP007632,604673,605700;CP006910,604673,605700;CP007572,604673,605700;CP007571,604673,605700;CP007570,604673,605700;CP010867,604673,605700;CP011325,604673,605700;CP011326,604673,605700;CP011327,604673,605700;CP011329,604673,605700;CP012419,604673,605700;CP013202…
HG939456	Mauve	SHARED	605701	605722	.	.	.	Notes=Lenght21	AE009948,605701,605722;CP000114,605701,605722;CP003810,605701,605722;HF952104,605701,605722;CP007631,605701,605722;CP007632,605701,605722;CP010867,605701,605722;CP011325,605701,605722;CP011326,605701,605722;CP011327,605701,605722;CP011329,605701,605722;CP012419,605701,605722;CP013202,605701,605722;
HG939456	Mauve	SHARED	605724	606394	.	.	.	Notes=Lenght670	AE009948,605724,606394;CP000114,605724,606394;CP003810,605724,606394;HF952104,605724,606394;CP007631,605724,606394;CP007632,605724,606394;CP010867,605724,606394;CP011325,605724,606394;CP011326,605724,606394;CP011327,605724,606394;CP011329,605724,606394;CP012419,605724,606394;CP013202,605724,606394;
HG939456	Mauve	SHARED	606396	606897	.	.	.	Notes=Lenght501	AE009948,606396,606897;CP000114,606396,606897;CP003810,606396,606897;HF952104,606396,606897;CP007631,606396,606897;CP007632,606396,606897;CP010867,606396,606897;CP011325,606396,606897;CP011326,606396,606897;CP011327,606396,606897;CP011329,606396,606897;CP012419,606396,606897;CP013202,606396,606897;
HG939456	Mauve	SHARED	606902	609523	.	.	.	Notes=Lenght2621	AE009948,606902,609523;CP000114,606902,609523;CP003810,606902,609523;HF952104,606902,609523;CP007631,606902,609523;CP007632,606902,609523;CP010867,606902,609523;CP011325,606902,609523;CP011326,606902,609523;CP011327,606902,609523;CP011329,606902,609523;CP012419,606902,609523;CP013202,606902,609523;
HG939456	Mauve	SHARED	610643	613764	.	.	.	Notes=Lenght3121	AL732656,610643,613764;AE009948,610643,613764;CP000114,610643,613764;CP003810,610643,613764;HF952104,610643,613764;HF952106,610643,613764;HF952105,610643,613764;CP007631,610643,613764;CP007632,610643,613764;CP006910,610643,613764;CP007572,610643,613764;CP007571,610643,613764;CP007570,610643,613764;CP010867,610643,613764;CP011325,610643,613764;CP011326,610643,613764;CP011327,610643,613764;CP011329…
HG939456	Mauve	SHARED	613792	613991	.	.	.	Notes=Lenght199	AL732656,613792,613991;AE009948,613792,613991;CP000114,613792,613991;CP003810,613792,613991;HF952104,613792,613991;HF952106,613792,613991;HF952105,613792,613991;CP007631,613792,613991;CP007632,613792,613991;CP006910,613792,613991;CP007572,613792,613991;CP007571,613792,613991;CP007570,613792,613991;CP010867,613792,613991;CP011325,613792,613991;CP011326,613792,613991;CP011327,613792,613991;CP011329…
HG939456	Mauve	SHARED	614065	614190	.	.	.	Notes=Lenght125	AL732656,614065,614190;AE009948,614065,614190;CP000114,614065,614190;CP003810,614065,614190;HF952104,614065,614190;HF952106,614065,614190;HF952105,614065,614190;CP007631,614065,614190;CP007632,614065,614190;CP006910,614065,614190;CP007572,614065,614190;CP007571,614065,614190;CP007570,614065,614190;CP010867,614065,614190;CP011325,614065,614190;CP011326,614065,614190;CP011327,614065,614190;CP011329…
HG939456	Mauve	SHARED	614365	614490	.	.	.	Notes=Lenght125	AL732656,614365,614490;AE009948,614365,614490;CP000114,614365,614490;CP003810,614365,614490;HF952104,614365,614490;HF952106,614365,614490;HF952105,614365,614490;CP007631,614365,614490;CP007632,614365,614490;CP006910,614365,614490;CP007572,614365,614490;CP007571,614365,614490;CP007570,614365,614490;CP010867,614365,614490;CP011325,614365,614490;CP011326,614365,614490;CP011327,614365,614490;CP011329…
HG939456	Mauve	SHARED	614565	614741	.	.	.	Notes=Lenght176	AL732656,614565,614741;AE009948,614565,614741;CP000114,614565,614741;CP003810,614565,614741;HF952104,614565,614741;HF952106,614565,614741;HF952105,614565,614741;CP007631,614565,614741;CP007632,614565,614741;CP006910,614565,614741;CP007572,614565,614741;CP007571,614565,614741;CP007570,614565,614741;CP010867,614565,614741;CP011325,614565,614741;CP011326,614565,614741;CP011327,614565,614741;CP011329…
HG939456	Mauve	SHARED	614813	615014	.	.	.	Notes=Lenght201	AL732656,614813,615014;AE009948,614813,615014;CP000114,614813,615014;CP003810,614813,615014;HF952104,614813,615014;HF952106,614813,615014;HF952105,614813,615014;CP007631,614813,615014;CP007632,614813,615014;CP006910,614813,615014;CP007572,614813,615014;CP007571,614813,615014;CP007570,614813,615014;CP010867,614813,615014;CP011325,614813,615014;CP011326,614813,615014;CP011327,614813,615014;CP011329…
HG939456	Mauve	SHARED	615040	615239	.	.	.	Notes=Lenght199	AL732656,615040,615239;AE009948,615040,615239;CP000114,615040,615239;CP003810,615040,615239;HF952104,615040,615239;HF952106,615040,615239;HF952105,615040,615239;CP007631,615040,615239;CP007632,615040,615239;CP006910,615040,615239;CP007572,615040,615239;CP007571,615040,615239;CP007570,615040,615239;CP010867,615040,615239;CP011325,615040,615239;CP011326,615040,615239;CP011327,615040,615239;CP011329…
HG939456	Mauve	SHARED	615315	615462	.	.	.	Notes=Lenght147	AL732656,615315,615462;AE009948,615315,615462;CP000114,615315,615462;CP003810,615315,615462;HF952104,615315,615462;HF952106,615315,615462;HF952105,615315,615462;CP007631,615315,615462;CP007632,615315,615462;CP006910,615315,615462;CP007572,615315,615462;CP007571,615315,615462;CP007570,615315,615462;CP010867,615315,615462;CP011325,615315,615462;CP011326,615315,615462;CP011327,615315,615462;CP011329…
HG939456	Mauve	SHARED	615592	615712	.	.	.	Notes=Lenght120	AL732656,615592,615712;AE009948,615592,615712;CP000114,615592,615712;CP003810,615592,615712;HF952104,615592,615712;HF952106,615592,615712;HF952105,615592,615712;CP007631,615592,615712;CP007632,615592,615712;CP006910,615592,615712;CP007572,615592,615712;CP007571,615592,615712;CP007570,615592,615712;CP010867,615592,615712;CP011325,615592,615712;CP011326,615592,615712;CP011327,615592,615712;CP011329…
HG939456	Mauve	SHARED	615842	615967	.	.	.	Notes=Lenght125	AL732656,615842,615967;AE009948,615842,615967;CP000114,615842,615967;CP003810,615842,615967;HF952104,615842,615967;HF952106,615842,615967;HF952105,615842,615967;CP007631,615842,615967;CP007632,615842,615967;CP006910,615842,615967;CP007572,615842,615967;CP007571,615842,615967;CP007570,615842,615967;CP010867,615842,615967;CP011325,615842,615967;CP011326,615842,615967;CP011327,615842,615967;CP011329…
HG939456	Mauve	SHARED	616087	622514	.	.	.	Notes=Lenght6427	AL732656,616087,622514;AE009948,616087,622514;CP000114,616087,622514;CP003810,616087,622514;HF952104,616087,622514;HF952106,616087,622514;HF952105,616087,622514;CP007631,616087,622514;CP007632,616087,622514;CP006910,616087,622514;CP007572,616087,622514;CP007571,616087,622514;CP007570,616087,622514;CP010867,616087,622514;CP011325,616087,622514;CP011326,616087,622514;CP011327,616087,622514;CP011329…
HG939456	Mauve	SHARED	622516	626768	.	.	.	Notes=Lenght4252	AE009948,622516,626768;CP000114,622516,626768;CP003810,622516,626768;HF952104,622516,626768;HF952106,622516,626768;HF952105,622516,626768;CP007631,622516,626768;CP007632,622516,626768;CP010867,622516,626768;CP011325,622516,626768;CP011326,622516,626768;CP011327,622516,626768;CP011329,622516,626768;CP010319,622516,626768;CP012419,622516,626768;CP013202,622516,626768;
HG939456	Mauve	SHARED	626769	626835	.	.	.	Notes=Lenght66	AE009948,626769,626835;CP000114,626769,626835;CP003810,626769,626835;HF952104,626769,626835;HF952106,626769,626835;HF952105,626769,626835;CP007631,626769,626835;CP007632,626769,626835;CP010867,626769,626835;CP011325,626769,626835;CP011326,626769,626835;CP011327,626769,626835;CP011329,626769,626835;CP010319,626769,626835;CP012419,626769,626835;CP013202,626769,626835;
HG939456	Mauve	SHARED	626836	629304	.	.	.	Notes=Lenght2468	AE009948,626836,629304;CP000114,626836,629304;CP003810,626836,629304;HF952104,626836,629304;HF952106,626836,629304;HF952105,626836,629304;CP007631,626836,629304;CP007632,626836,629304;CP010867,626836,629304;CP011325,626836,629304;CP011326,626836,629304;CP011327,626836,629304;CP011329,626836,629304;CP010319,626836,629304;CP012419,626836,629304;CP013202,626836,629304;
HG939456	Mauve	SHARED	629359	629409	.	.	.	Notes=Lenght50	AE009948,629359,629409;CP000114,629359,629409;CP003810,629359,629409;HF952104,629359,629409;HF952106,629359,629409;HF952105,629359,629409;CP007631,629359,629409;CP007632,629359,629409;CP010867,629359,629409;CP011325,629359,629409;CP011326,629359,629409;CP011327,629359,629409;CP011329,629359,629409;CP010319,629359,629409;CP012419,629359,629409;CP013202,629359,629409;
HG939456	Mauve	SHARED	629446	630075	.	.	.	Notes=Lenght629	AE009948,629446,630075;CP000114,629446,630075;CP003810,629446,630075;HF952104,629446,630075;HF952106,629446,630075;HF952105,629446,630075;CP007631,629446,630075;CP007632,629446,630075;CP010867,629446,630075;CP011325,629446,630075;CP011326,629446,630075;CP011327,629446,630075;CP011329,629446,630075;CP010319,629446,630075;CP012419,629446,630075;CP013202,629446,630075;
HG939456	Mauve	SHARED	630077	630479	.	.	.	Notes=Lenght402	AE009948,630077,630479;CP000114,630077,630479;CP003810,630077,630479;HF952104,630077,630479;HF952106,630077,630479;HF952105,630077,630479;CP007631,630077,630479;CP007632,630077,630479;CP010867,630077,630479;CP011325,630077,630479;CP011326,630077,630479;CP011327,630077,630479;CP011329,630077,630479;CP010319,630077,630479;CP012419,630077,630479;CP013202,630077,630479;
HG939456	Mauve	SHARED	630480	630997	.	.	.	Notes=Lenght517	AE009948,630480,630997;CP000114,630480,630997;CP003810,630480,630997;HF952104,630480,630997;CP007631,630480,630997;CP007632,630480,630997;CP010867,630480,630997;CP011325,630480,630997;CP011326,630480,630997;CP011327,630480,630997;CP011329,630480,630997;CP010319,630480,630997;CP012419,630480,630997;CP013202,630480,630997;
HG939456	Mauve	SHARED	631078	631158	.	.	.	Notes=Lenght80	AE009948,631078,631158;CP000114,631078,631158;CP003810,631078,631158;HF952104,631078,631158;CP007631,631078,631158;CP007632,631078,631158;CP010867,631078,631158;CP011325,631078,631158;CP011326,631078,631158;CP011327,631078,631158;CP011329,631078,631158;CP010319,631078,631158;CP012419,631078,631158;CP013202,631078,631158;
HG939456	Mauve	SHARED	631159	631240	.	.	.	Notes=Lenght81	AE009948,631159,631240;CP000114,631159,631240;CP003810,631159,631240;CP003919,631159,631240;HF952104,631159,631240;CP007482,631159,631240;CP007565,631159,631240;CP007631,631159,631240;CP007632,631159,631240;FO393392,631159,631240;CP010867,631159,631240;CP011325,631159,631240;CP011326,631159,631240;CP011327,631159,631240;CP011328,631159,631240;CP011329,631159,631240;CP012419,631159,631240;CP013202…
HG939456	Mauve	SHARED	631241	631479	.	.	.	Notes=Lenght238	AE009948,631241,631479;CP000114,631241,631479;CP003810,631241,631479;HF952104,631241,631479;CP007631,631241,631479;CP007632,631241,631479;CP010867,631241,631479;CP011325,631241,631479;CP011326,631241,631479;CP011327,631241,631479;CP011329,631241,631479;CP010319,631241,631479;CP012419,631241,631479;CP013202,631241,631479;
HG939456	Mauve	SHARED	631735	632136	.	.	.	Notes=Lenght401	AE009948,631735,632136;CP000114,631735,632136;CP003810,631735,632136;CP003919,631735,632136;HF952104,631735,632136;CP007482,631735,632136;CP007565,631735,632136;CP007631,631735,632136;CP007632,631735,632136;FO393392,631735,632136;CP010867,631735,632136;CP011325,631735,632136;CP011326,631735,632136;CP011327,631735,632136;CP011328,631735,632136;CP011329,631735,632136;CP012419,631735,632136;CP013202…
HG939456	Mauve	SHARED	632215	633235	.	.	.	Notes=Lenght1020	AE009948,632215,633235;CP000114,632215,633235;CP003810,632215,633235;CP003919,632215,633235;HF952104,632215,633235;CP007482,632215,633235;CP007565,632215,633235;CP007631,632215,633235;CP007632,632215,633235;FO393392,632215,633235;CP010867,632215,633235;CP011325,632215,633235;CP011326,632215,633235;CP011327,632215,633235;CP011328,632215,633235;CP011329,632215,633235;CP012419,632215,633235;CP013202…
HG939456	Mauve	SHARED	633236	633258	.	.	.	Notes=Lenght22	AE009948,633236,633258;CP000114,633236,633258;CP003810,633236,633258;CP003919,633236,633258;HF952104,633236,633258;HF952105,633236,633258;CP007482,633236,633258;CP007565,633236,633258;CP007631,633236,633258;CP007632,633236,633258;FO393392,633236,633258;CP010867,633236,633258;CP011325,633236,633258;CP011326,633236,633258;CP011327,633236,633258;CP011328,633236,633258;CP011329,633236,633258;CP012419…
HG939456	Mauve	SHARED	633273	633505	.	.	.	Notes=Lenght232	AE009948,633273,633505;CP000114,633273,633505;CP003810,633273,633505;CP003919,633273,633505;HF952104,633273,633505;CP007482,633273,633505;CP007565,633273,633505;CP007631,633273,633505;CP007632,633273,633505;FO393392,633273,633505;CP010867,633273,633505;CP011325,633273,633505;CP011326,633273,633505;CP011327,633273,633505;CP011328,633273,633505;CP011329,633273,633505;CP010319,633273,633505;CP012419…
HG939456	Mauve	SHARED	633506	635637	.	.	.	Notes=Lenght2131	AE009948,633506,635637;CP000114,633506,635637;CP003810,633506,635637;CP003919,633506,635637;HF952104,633506,635637;CP007482,633506,635637;CP007565,633506,635637;CP007631,633506,635637;CP007632,633506,635637;FO393392,633506,635637;CP010867,633506,635637;CP011325,633506,635637;CP011326,633506,635637;CP011327,633506,635637;CP011328,633506,635637;CP011329,633506,635637;CP010319,633506,635637;CP012419…
HG939456	Mauve	SHARED	635638	635785	.	.	.	Notes=Lenght147	AE009948,635638,635785;CP000114,635638,635785;CP003810,635638,635785;CP003919,635638,635785;HF952104,635638,635785;HF952106,635638,635785;HF952105,635638,635785;CP007482,635638,635785;CP007565,635638,635785;CP007631,635638,635785;CP007632,635638,635785;FO393392,635638,635785;CP010867,635638,635785;CP011325,635638,635785;CP011326,635638,635785;CP011327,635638,635785;CP011328,635638,635785;CP011329…
HG939456	Mauve	SHARED	644905	644949	.	.	.	Notes=Lenght44	AL732656,644905,644949;AE009948,644905,644949;CP000114,644905,644949;CP003810,644905,644949;HF952104,644905,644949;HF952106,644905,644949;HF952105,644905,644949;CP007482,644905,644949;CP007565,644905,644949;CP007631,644905,644949;CP007632,644905,644949;CP006910,644905,644949;CP007572,644905,644949;CP007571,644905,644949;CP007570,644905,644949;FO393392,644905,644949;CP010867,644905,644949;CP011325…
HG939456	Mauve	SHARED	649985	651704	.	.	.	Notes=Lenght1719	AL732656,649985,651704;AE009948,649985,651704;CP000114,649985,651704;CP003810,649985,651704;HF952104,649985,651704;HF952106,649985,651704;HF952105,649985,651704;CP007482,649985,651704;CP007565,649985,651704;CP007631,649985,651704;CP007632,649985,651704;CP006910,649985,651704;CP007572,649985,651704;CP007571,649985,651704;CP007570,649985,651704;FO393392,649985,651704;CP010867,649985,651704;CP011325…
HG939456	Mauve	SHARED	652908	653129	.	.	.	Notes=Lenght221	AL732656,652908,653129;AE009948,652908,653129;CP000114,652908,653129;CP003810,652908,653129;CP003919,652908,653129;HF952104,652908,653129;HF952106,652908,653129;HF952105,652908,653129;CP007631,652908,653129;CP007632,652908,653129;CP006910,652908,653129;CP007572,652908,653129;CP007571,652908,653129;CP007570,652908,653129;CP010867,652908,653129;CP011325,652908,653129;CP011326,652908,653129;CP011327…
HG939456	Mauve	SHARED	653181	653282	.	.	.	Notes=Lenght101	AL732656,653181,653282;AE009948,653181,653282;CP000114,653181,653282;CP003810,653181,653282;CP003919,653181,653282;HF952104,653181,653282;HF952106,653181,653282;HF952105,653181,653282;CP007482,653181,653282;CP007565,653181,653282;CP007631,653181,653282;CP007632,653181,653282;CP006910,653181,653282;FO393392,653181,653282;CP010867,653181,653282;CP011325,653181,653282;CP011326,653181,653282;CP011327…
HG939456	Mauve	SHARED	653623	653704	.	.	.	Notes=Lenght81	AL732656,653623,653704;AE009948,653623,653704;CP000114,653623,653704;CP003810,653623,653704;HF952104,653623,653704;HF952106,653623,653704;HF952105,653623,653704;CP007482,653623,653704;CP007565,653623,653704;CP007631,653623,653704;CP007632,653623,653704;CP006910,653623,653704;CP007572,653623,653704;CP007571,653623,653704;CP007570,653623,653704;FO393392,653623,653704;CP010867,653623,653704;CP011325…
HG939456	Mauve	SHARED	654054	658800	.	.	.	Notes=Lenght4746	AL732656,654054,658800;AE009948,654054,658800;CP000114,654054,658800;CP003810,654054,658800;HF952104,654054,658800;HF952106,654054,658800;HF952105,654054,658800;CP007482,654054,658800;CP007565,654054,658800;CP007631,654054,658800;CP007632,654054,658800;CP006910,654054,658800;CP007572,654054,658800;CP007571,654054,658800;CP007570,654054,658800;FO393392,654054,658800;CP010867,654054,658800;CP011325…
HG939456	Mauve	SHARED	658801	658950	.	.	.	Notes=Lenght149	AL732656,658801,658950;AE009948,658801,658950;CP000114,658801,658950;CP003810,658801,658950;HF952104,658801,658950;HF952106,658801,658950;HF952105,658801,658950;CP007631,658801,658950;CP007632,658801,658950;CP006910,658801,658950;CP007572,658801,658950;CP007571,658801,658950;CP007570,658801,658950;CP010867,658801,658950;CP011325,658801,658950;CP011326,658801,658950;CP011327,658801,658950;CP011329…
HG939456	Mauve	SHARED	658951	660038	.	.	.	Notes=Lenght1087	AL732656,658951,660038;AE009948,658951,660038;CP000114,658951,660038;CP003810,658951,660038;HF952104,658951,660038;HF952106,658951,660038;HF952105,658951,660038;CP007482,658951,660038;CP007565,658951,660038;CP007631,658951,660038;CP007632,658951,660038;CP006910,658951,660038;CP007572,658951,660038;CP007571,658951,660038;CP007570,658951,660038;FO393392,658951,660038;CP010867,658951,660038;CP011325…
HG939456	Mauve	SHARED	660039	660053	.	.	.	Notes=Lenght14	AL732656,660039,660053;AE009948,660039,660053;CP000114,660039,660053;CP003810,660039,660053;HF952104,660039,660053;HF952106,660039,660053;HF952105,660039,660053;CP007631,660039,660053;CP007632,660039,660053;CP006910,660039,660053;CP007572,660039,660053;CP007571,660039,660053;CP007570,660039,660053;CP010867,660039,660053;CP011325,660039,660053;CP011326,660039,660053;CP011327,660039,660053;CP011329…
HG939456	Mauve	SHARED	660055	660074	.	.	.	Notes=Lenght19	AL732656,660055,660074;AE009948,660055,660074;CP000114,660055,660074;CP003810,660055,660074;HF952104,660055,660074;HF952106,660055,660074;HF952105,660055,660074;CP007631,660055,660074;CP007632,660055,660074;CP006910,660055,660074;CP007572,660055,660074;CP007571,660055,660074;CP007570,660055,660074;CP010867,660055,660074;CP011325,660055,660074;CP011326,660055,660074;CP011327,660055,660074;CP010319…
HG939456	Mauve	SHARED	660075	661105	.	.	.	Notes=Lenght1030	AL732656,660075,661105;AE009948,660075,661105;CP000114,660075,661105;CP003810,660075,661105;HF952104,660075,661105;HF952106,660075,661105;HF952105,660075,661105;CP007482,660075,661105;CP007565,660075,661105;CP007631,660075,661105;CP007632,660075,661105;CP006910,660075,661105;CP007572,660075,661105;CP007571,660075,661105;CP007570,660075,661105;FO393392,660075,661105;CP010867,660075,661105;CP011325…
HG939456	Mauve	SHARED	662722	662742	.	.	.	Notes=Lenght20	AL732656,662722,662742;AE009948,662722,662742;CP000114,662722,662742;CP003810,662722,662742;CP003919,662722,662742;HF952104,662722,662742;HF952106,662722,662742;HF952105,662722,662742;CP007482,662722,662742;CP007565,662722,662742;CP007631,662722,662742;CP007632,662722,662742;CP006910,662722,662742;CP007572,662722,662742;CP007571,662722,662742;CP007570,662722,662742;FO393392,662722,662742;CP010867…
HG939456	Mauve	SHARED	673572	673734	.	.	.	Notes=Lenght162	AL732656,673572,673734;AE009948,673572,673734;CP000114,673572,673734;CP003810,673572,673734;CP003919,673572,673734;HF952104,673572,673734;HF952106,673572,673734;HF952105,673572,673734;CP007631,673572,673734;CP007632,673572,673734;CP006910,673572,673734;CP007572,673572,673734;CP007571,673572,673734;CP007570,673572,673734;CP010867,673572,673734;CP011325,673572,673734;CP011326,673572,673734;CP011327…
HG939456	Mauve	SHARED	678061	678138	.	.	.	Notes=Lenght77	AL732656,678061,678138;AE009948,678061,678138;CP000114,678061,678138;CP003810,678061,678138;HF952104,678061,678138;HF952106,678061,678138;HF952105,678061,678138;CP007482,678061,678138;CP007565,678061,678138;CP007631,678061,678138;CP007632,678061,678138;CP006910,678061,678138;CP007572,678061,678138;CP007571,678061,678138;CP007570,678061,678138;FO393392,678061,678138;CP010867,678061,678138;CP011325…
HG939456	Mauve	SHARED	683244	683803	.	.	.	Notes=Lenght559	AL732656,683244,683803;AE009948,683244,683803;CP000114,683244,683803;CP003810,683244,683803;HF952104,683244,683803;HF952106,683244,683803;HF952105,683244,683803;CP007482,683244,683803;CP007565,683244,683803;CP007631,683244,683803;CP007632,683244,683803;CP006910,683244,683803;CP007572,683244,683803;CP007571,683244,683803;CP007570,683244,683803;FO393392,683244,683803;CP010867,683244,683803;CP011325…
HG939456	Mauve	SHARED	700583	700806	.	.	.	Notes=Lenght223	AL732656,700583,700806;AE009948,700583,700806;CP003919,700583,700806;HF952104,700583,700806;HF952106,700583,700806;HF952105,700583,700806;CP007482,700583,700806;CP007565,700583,700806;CP007631,700583,700806;CP007632,700583,700806;CP006910,700583,700806;CP007572,700583,700806;CP007571,700583,700806;CP007570,700583,700806;FO393392,700583,700806;CP010867,700583,700806;CP011328,700583,700806;CP011329…
HG939456	Mauve	SHARED	702798	702852	.	.	.	Notes=Lenght54	AL732656,702798,702852;AE009948,702798,702852;CP000114,702798,702852;CP003810,702798,702852;HF952104,702798,702852;HF952106,702798,702852;HF952105,702798,702852;CP007482,702798,702852;CP007565,702798,702852;CP007631,702798,702852;CP007632,702798,702852;CP006910,702798,702852;CP007572,702798,702852;CP007571,702798,702852;CP007570,702798,702852;FO393392,702798,702852;CP010867,702798,702852;CP011325…
HG939456	Mauve	SHARED	703496	703674	.	.	.	Notes=Lenght178	AL732656,703496,703674;AE009948,703496,703674;CP000114,703496,703674;CP003810,703496,703674;CP003919,703496,703674;HF952104,703496,703674;HF952106,703496,703674;HF952105,703496,703674;CP007482,703496,703674;CP007565,703496,703674;CP007631,703496,703674;CP007632,703496,703674;CP006910,703496,703674;CP007572,703496,703674;CP007571,703496,703674;CP007570,703496,703674;FO393392,703496,703674;CP010867…
HG939456	Mauve	SHARED	712751	712824	.	.	.	Notes=Lenght73	AL732656,712751,712824;AE009948,712751,712824;CP000114,712751,712824;CP003810,712751,712824;CP003919,712751,712824;HF952104,712751,712824;HF952106,712751,712824;HF952105,712751,712824;CP007631,712751,712824;CP007632,712751,712824;CP006910,712751,712824;CP007572,712751,712824;CP007571,712751,712824;CP007570,712751,712824;CP010867,712751,712824;CP011325,712751,712824;CP011326,712751,712824;CP011327…
HG939456	Mauve	SHARED	712924	713084	.	.	.	Notes=Lenght160	AL732656,712924,713084;AE009948,712924,713084;CP000114,712924,713084;CP003810,712924,713084;CP003919,712924,713084;HF952104,712924,713084;HF952106,712924,713084;HF952105,712924,713084;CP007631,712924,713084;CP007632,712924,713084;CP006910,712924,713084;CP007572,712924,713084;CP007571,712924,713084;CP007570,712924,713084;CP010867,712924,713084;CP011325,712924,713084;CP011326,712924,713084;CP011327…
HG939456	Mauve	SHARED	733857	734280	.	.	.	Notes=Lenght423	AL732656,733857,734280;AE009948,733857,734280;CP000114,733857,734280;CP003810,733857,734280;HF952104,733857,734280;HF952106,733857,734280;HF952105,733857,734280;CP007482,733857,734280;CP007565,733857,734280;CP007631,733857,734280;CP007632,733857,734280;CP006910,733857,734280;CP007572,733857,734280;CP007571,733857,734280;CP007570,733857,734280;FO393392,733857,734280;CP010867,733857,734280;CP011325…
HG939456	Mauve	SHARED	734354	734683	.	.	.	Notes=Lenght329	AL732656,734354,734683;AE009948,734354,734683;CP000114,734354,734683;CP003810,734354,734683;HF952104,734354,734683;HF952106,734354,734683;HF952105,734354,734683;CP007482,734354,734683;CP007565,734354,734683;CP007631,734354,734683;CP007632,734354,734683;CP006910,734354,734683;CP007572,734354,734683;CP007571,734354,734683;CP007570,734354,734683;FO393392,734354,734683;CP010867,734354,734683;CP011325…
HG939456	Mauve	SHARED	738370	738405	.	.	.	Notes=Lenght35	AL732656,738370,738405;AE009948,738370,738405;CP000114,738370,738405;CP003810,738370,738405;HF952104,738370,738405;HF952106,738370,738405;HF952105,738370,738405;CP007631,738370,738405;CP007632,738370,738405;CP006910,738370,738405;CP007572,738370,738405;CP007571,738370,738405;CP007570,738370,738405;CP010867,738370,738405;CP011325,738370,738405;CP011326,738370,738405;CP011327,738370,738405;CP011329…
HG939456	Mauve	SHARED	745196	745543	.	.	.	Notes=Lenght347	AL732656,745196,745543;AE009948,745196,745543;CP000114,745196,745543;CP003810,745196,745543;CP003919,745196,745543;HF952104,745196,745543;HF952106,745196,745543;HF952105,745196,745543;CP007631,745196,745543;CP007632,745196,745543;CP006910,745196,745543;CP007572,745196,745543;CP007571,745196,745543;CP007570,745196,745543;CP010867,745196,745543;CP011325,745196,745543;CP011326,745196,745543;CP011327…
HG939456	Mauve	SHARED	746834	747070	.	.	.	Notes=Lenght236	AL732656,746834,747070;AE009948,746834,747070;CP000114,746834,747070;CP003810,746834,747070;HF952104,746834,747070;HF952106,746834,747070;HF952105,746834,747070;CP007482,746834,747070;CP007565,746834,747070;CP007631,746834,747070;CP007632,746834,747070;CP006910,746834,747070;CP007572,746834,747070;CP007571,746834,747070;CP007570,746834,747070;FO393392,746834,747070;CP010867,746834,747070;CP011325…
HG939456	Mauve	SHARED	749988	751310	.	.	.	Notes=Lenght1322	AL732656,749988,751310;AE009948,749988,751310;CP000114,749988,751310;CP003810,749988,751310;CP003919,749988,751310;HF952104,749988,751310;HF952106,749988,751310;HF952105,749988,751310;CP007631,749988,751310;CP007632,749988,751310;CP006910,749988,751310;CP007572,749988,751310;CP007571,749988,751310;CP007570,749988,751310;CP010867,749988,751310;CP011325,749988,751310;CP011326,749988,751310;CP011327…
HG939456	Mauve	SHARED	755789	756434	.	.	.	Notes=Lenght645	AL732656,755789,756434;AE009948,755789,756434;CP000114,755789,756434;CP003810,755789,756434;CP003919,755789,756434;HF952104,755789,756434;HF952106,755789,756434;HF952105,755789,756434;CP007482,755789,756434;CP007565,755789,756434;CP007631,755789,756434;CP007632,755789,756434;CP006910,755789,756434;CP007572,755789,756434;FO393392,755789,756434;CP010867,755789,756434;CP011325,755789,756434;CP011326…
HG939456	Mauve	SHARED	756435	756961	.	.	.	Notes=Lenght526	AL732656,756435,756961;AE009948,756435,756961;CP000114,756435,756961;CP003810,756435,756961;CP003919,756435,756961;HF952104,756435,756961;HF952106,756435,756961;HF952105,756435,756961;CP007482,756435,756961;CP007565,756435,756961;CP007631,756435,756961;CP007632,756435,756961;CP006910,756435,756961;CP007572,756435,756961;CP007570,756435,756961;FO393392,756435,756961;CP010867,756435,756961;CP011325…
HG939456	Mauve	SHARED	774487	774826	.	.	.	Notes=Lenght339	AL732656,774487,774826;AE009948,774487,774826;CP000114,774487,774826;CP003810,774487,774826;CP003919,774487,774826;HF952104,774487,774826;HF952106,774487,774826;HF952105,774487,774826;CP007631,774487,774826;CP007632,774487,774826;CP006910,774487,774826;CP007572,774487,774826;CP007571,774487,774826;CP007570,774487,774826;CP010867,774487,774826;CP011325,774487,774826;CP011326,774487,774826;CP011327…
HG939456	Mauve	SHARED	775893	776166	.	.	.	Notes=Lenght273	AL732656,775893,776166;AE009948,775893,776166;CP000114,775893,776166;CP003810,775893,776166;CP003919,775893,776166;HF952104,775893,776166;HF952106,775893,776166;HF952105,775893,776166;CP007631,775893,776166;CP007632,775893,776166;CP006910,775893,776166;CP007572,775893,776166;CP007571,775893,776166;CP007570,775893,776166;CP010867,775893,776166;CP011325,775893,776166;CP011326,775893,776166;CP011327…
HG939456	Mauve	SHARED	777226	777271	.	.	.	Notes=Lenght45	AL732656,777226,777271;AE009948,777226,777271;CP000114,777226,777271;CP003810,777226,777271;CP003919,777226,777271;HF952104,777226,777271;HF952106,777226,777271;HF952105,777226,777271;CP007631,777226,777271;CP007632,777226,777271;CP006910,777226,777271;CP007572,777226,777271;CP007571,777226,777271;CP007570,777226,777271;CP010867,777226,777271;CP011325,777226,777271;CP011326,777226,777271;CP011327…
HG939456	Mauve	SHARED	777513	777782	.	.	.	Notes=Lenght269	AL732656,777513,777782;AE009948,777513,777782;CP000114,777513,777782;CP003810,777513,777782;HF952104,777513,777782;HF952106,777513,777782;HF952105,777513,777782;CP007631,777513,777782;CP007632,777513,777782;CP006910,777513,777782;CP007572,777513,777782;CP007571,777513,777782;CP007570,777513,777782;CP010867,777513,777782;CP011325,777513,777782;CP011326,777513,777782;CP011327,777513,777782;CP011329…
HG939456	Mauve	SHARED	785655	785711	.	.	.	Notes=Lenght56	AL732656,785655,785711;AE009948,785655,785711;CP000114,785655,785711;CP003810,785655,785711;HF952104,785655,785711;HF952106,785655,785711;HF952105,785655,785711;CP007482,785655,785711;CP007565,785655,785711;CP007631,785655,785711;CP007632,785655,785711;CP006910,785655,785711;CP007572,785655,785711;CP007571,785655,785711;CP007570,785655,785711;FO393392,785655,785711;CP010867,785655,785711;CP011325…
HG939456	Mauve	SHARED	785712	785765	.	.	.	Notes=Lenght53	AL732656,785712,785765;AE009948,785712,785765;CP000114,785712,785765;CP003810,785712,785765;HF952104,785712,785765;HF952106,785712,785765;HF952105,785712,785765;CP007631,785712,785765;CP007632,785712,785765;CP006910,785712,785765;CP007572,785712,785765;CP007571,785712,785765;CP007570,785712,785765;CP010867,785712,785765;CP011325,785712,785765;CP011326,785712,785765;CP011327,785712,785765;CP011329…
HG939456	Mauve	SHARED	795535	795562	.	.	.	Notes=Lenght27	AL732656,795535,795562;AE009948,795535,795562;CP000114,795535,795562;CP003810,795535,795562;HF952104,795535,795562;HF952106,795535,795562;HF952105,795535,795562;CP007631,795535,795562;CP007632,795535,795562;CP006910,795535,795562;CP007572,795535,795562;CP007571,795535,795562;CP007570,795535,795562;CP010867,795535,795562;CP011325,795535,795562;CP011326,795535,795562;CP011327,795535,795562;CP011329…
HG939456	Mauve	SHARED	797060	797150	.	.	.	Notes=Lenght90	AL732656,797060,797150;AE009948,797060,797150;CP000114,797060,797150;CP003810,797060,797150;CP003919,797060,797150;HF952104,797060,797150;HF952106,797060,797150;HF952105,797060,797150;CP007482,797060,797150;CP007565,797060,797150;CP007631,797060,797150;CP007632,797060,797150;CP006910,797060,797150;CP007572,797060,797150;CP007571,797060,797150;CP007570,797060,797150;FO393392,797060,797150;CP010867…
HG939456	Mauve	SHARED	800330	802883	.	.	.	Notes=Lenght2553	AL732656,800330,802883;AE009948,800330,802883;CP000114,800330,802883;CP003810,800330,802883;CP003919,800330,802883;HF952104,800330,802883;HF952106,800330,802883;CP007482,800330,802883;CP007565,800330,802883;CP007631,800330,802883;CP007632,800330,802883;CP006910,800330,802883;CP007572,800330,802883;CP007571,800330,802883;CP007570,800330,802883;FO393392,800330,802883;CP010867,800330,802883;CP011325…
HG939456	Mauve	SHARED	815099	815137	.	.	.	Notes=Lenght38	AE009948,815099,815137;CP000114,815099,815137;CP003810,815099,815137;CP003919,815099,815137;HF952104,815099,815137;HF952106,815099,815137;HF952105,815099,815137;CP007482,815099,815137;CP007565,815099,815137;CP007631,815099,815137;CP007632,815099,815137;CP006910,815099,815137;FO393392,815099,815137;CP010867,815099,815137;CP011325,815099,815137;CP011326,815099,815137;CP011327,815099,815137;CP011328…
HG939456	Mauve	SHARED	816151	816474	.	.	.	Notes=Lenght323	AL732656,816151,816474;AE009948,816151,816474;CP000114,816151,816474;CP003810,816151,816474;HF952104,816151,816474;HF952106,816151,816474;HF952105,816151,816474;CP007482,816151,816474;CP007565,816151,816474;CP007631,816151,816474;CP007632,816151,816474;CP006910,816151,816474;CP007572,816151,816474;CP007571,816151,816474;CP007570,816151,816474;FO393392,816151,816474;CP010867,816151,816474;CP011325…
HG939456	Mauve	SHARED	834626	834653	.	.	.	Notes=Lenght27	AL732656,834626,834653;AE009948,834626,834653;CP000114,834626,834653;CP003810,834626,834653;HF952104,834626,834653;HF952106,834626,834653;HF952105,834626,834653;CP007482,834626,834653;CP007565,834626,834653;CP007631,834626,834653;CP007632,834626,834653;CP006910,834626,834653;CP007572,834626,834653;CP007571,834626,834653;CP007570,834626,834653;FO393392,834626,834653;CP010867,834626,834653;CP011325…
HG939456	Mauve	SHARED	834655	834678	.	.	.	Notes=Lenght23	AE009948,834655,834678;CP000114,834655,834678;CP003810,834655,834678;HF952104,834655,834678;HF952106,834655,834678;HF952105,834655,834678;CP007482,834655,834678;CP007565,834655,834678;CP007631,834655,834678;CP007632,834655,834678;CP006910,834655,834678;CP007572,834655,834678;CP007570,834655,834678;FO393392,834655,834678;CP010867,834655,834678;CP011325,834655,834678;CP011326,834655,834678;CP011327…
HG939456	Mauve	SHARED	834679	834692	.	.	.	Notes=Lenght13	AE009948,834679,834692;CP000114,834679,834692;CP003810,834679,834692;HF952104,834679,834692;HF952106,834679,834692;HF952105,834679,834692;CP007482,834679,834692;CP007565,834679,834692;CP007631,834679,834692;CP007632,834679,834692;CP006910,834679,834692;FO393392,834679,834692;CP010867,834679,834692;CP011325,834679,834692;CP011326,834679,834692;CP011327,834679,834692;CP011328,834679,834692;CP011329…
HG939456	Mauve	SHARED	835296	835596	.	.	.	Notes=Lenght300	AE009948,835296,835596;CP000114,835296,835596;CP003810,835296,835596;CP003919,835296,835596;HF952104,835296,835596;HF952106,835296,835596;HF952105,835296,835596;CP007482,835296,835596;CP007565,835296,835596;CP007631,835296,835596;CP007632,835296,835596;CP006910,835296,835596;CP007572,835296,835596;CP007571,835296,835596;CP007570,835296,835596;FO393392,835296,835596;CP010867,835296,835596;CP011325…
HG939456	Mauve	SHARED	843534	843581	.	.	.	Notes=Lenght47	AE009948,843534,843581;CP000114,843534,843581;CP003810,843534,843581;CP003919,843534,843581;HF952104,843534,843581;HF952106,843534,843581;HF952105,843534,843581;CP007482,843534,843581;CP007565,843534,843581;CP007631,843534,843581;CP007632,843534,843581;CP006910,843534,843581;CP007572,843534,843581;CP007571,843534,843581;CP007570,843534,843581;FO393392,843534,843581;CP010867,843534,843581;CP011325…
HG939456	Mauve	SHARED	845048	845069	.	.	.	Notes=Lenght21	AL732656,845048,845069;AE009948,845048,845069;CP000114,845048,845069;CP003810,845048,845069;CP003919,845048,845069;HF952104,845048,845069;HF952106,845048,845069;HF952105,845048,845069;CP007482,845048,845069;CP007565,845048,845069;CP007631,845048,845069;CP007632,845048,845069;CP007572,845048,845069;CP007571,845048,845069;CP007570,845048,845069;FO393392,845048,845069;CP010867,845048,845069;CP011325…
HG939456	Mauve	SHARED	853675	853689	.	.	.	Notes=Lenght14	AL732656,853675,853689;AE009948,853675,853689;CP000114,853675,853689;CP003810,853675,853689;HF952104,853675,853689;CP007631,853675,853689;CP007632,853675,853689;CP007572,853675,853689;CP007571,853675,853689;CP007570,853675,853689;CP010867,853675,853689;CP011325,853675,853689;CP011326,853675,853689;CP011327,853675,853689;CP011329,853675,853689;CP012419,853675,853689;CP013202,853675,853689;
HG939456	Mauve	SHARED	868624	868637	.	.	.	Notes=Lenght13	AE009948,868624,868637;CP000114,868624,868637;CP003810,868624,868637;CP003919,868624,868637;HF952104,868624,868637;HF952106,868624,868637;HF952105,868624,868637;CP007482,868624,868637;CP007565,868624,868637;CP007631,868624,868637;CP007632,868624,868637;CP007572,868624,868637;CP007571,868624,868637;CP007570,868624,868637;FO393392,868624,868637;CP010867,868624,868637;CP011325,868624,868637;CP011326…
HG939456	Mauve	SHARED	871650	871672	.	.	.	Notes=Lenght22	AL732656,871650,871672;AE009948,871650,871672;CP000114,871650,871672;CP003810,871650,871672;CP003919,871650,871672;HF952104,871650,871672;HF952106,871650,871672;HF952105,871650,871672;CP007482,871650,871672;CP007565,871650,871672;CP007631,871650,871672;CP007632,871650,871672;CP006910,871650,871672;CP007572,871650,871672;CP007571,871650,871672;CP007570,871650,871672;FO393392,871650,871672;CP011325…
HG939456	Mauve	SHARED	871673	871685	.	.	.	Notes=Lenght12	AL732656,871673,871685;AE009948,871673,871685;CP000114,871673,871685;CP003810,871673,871685;CP003919,871673,871685;HF952104,871673,871685;HF952106,871673,871685;HF952105,871673,871685;CP007482,871673,871685;CP007565,871673,871685;CP007631,871673,871685;CP007632,871673,871685;CP006910,871673,871685;CP007572,871673,871685;CP007571,871673,871685;CP007570,871673,871685;FO393392,871673,871685;CP011325…
HG939456	Mauve	SHARED	871782	871818	.	.	.	Notes=Lenght36	AE009948,871782,871818;HF952106,871782,871818;HF952105,871782,871818;CP007631,871782,871818;CP007632,871782,871818;CP006910,871782,871818;CP011329,871782,871818;CP010319,871782,871818;CP013202,871782,871818;
HG939456	Mauve	SHARED	871847	871883	.	.	.	Notes=Lenght36	AL732656,871847,871883;AE009948,871847,871883;CP000114,871847,871883;CP003810,871847,871883;HF952106,871847,871883;CP007631,871847,871883;CP007632,871847,871883;CP006910,871847,871883;CP011325,871847,871883;CP011326,871847,871883;CP011327,871847,871883;CP011329,871847,871883;CP010319,871847,871883;CP012419,871847,871883;CP013202,871847,871883;
HG939456	Mauve	SHARED	871889	871899	.	.	.	Notes=Lenght10	AE009948,871889,871899;CP000114,871889,871899;CP007631,871889,871899;CP007632,871889,871899;CP006910,871889,871899;CP011329,871889,871899;CP013202,871889,871899;
HG939456	Mauve	SHARED	872437	872456	.	.	.	Notes=Lenght19	AL732656,872437,872456;AE009948,872437,872456;CP000114,872437,872456;CP003810,872437,872456;CP003919,872437,872456;HF952104,872437,872456;HF952106,872437,872456;HF952105,872437,872456;CP007482,872437,872456;CP007565,872437,872456;CP007631,872437,872456;CP007632,872437,872456;CP006910,872437,872456;FO393392,872437,872456;CP010867,872437,872456;CP011325,872437,872456;CP011326,872437,872456;CP011327…
HG939456	Mauve	SHARED	875776	875795	.	.	.	Notes=Lenght19	AL732656,875776,875795;AE009948,875776,875795;CP000114,875776,875795;CP003810,875776,875795;HF952104,875776,875795;HF952106,875776,875795;HF952105,875776,875795;CP007631,875776,875795;CP007632,875776,875795;CP006910,875776,875795;CP007572,875776,875795;CP007571,875776,875795;CP007570,875776,875795;CP010867,875776,875795;CP011325,875776,875795;CP011326,875776,875795;CP011327,875776,875795;CP011329…
HG939456	Mauve	SHARED	877799	877974	.	.	.	Notes=Lenght175	AL732656,877799,877974;AE009948,877799,877974;CP000114,877799,877974;CP003810,877799,877974;HF952104,877799,877974;HF952106,877799,877974;HF952105,877799,877974;CP007482,877799,877974;CP007565,877799,877974;CP007631,877799,877974;CP007632,877799,877974;CP006910,877799,877974;CP007572,877799,877974;CP007571,877799,877974;CP007570,877799,877974;FO393392,877799,877974;CP010867,877799,877974;CP011325…
HG939456	Mauve	SHARED	879377	879421	.	.	.	Notes=Lenght44	AL732656,879377,879421;AE009948,879377,879421;CP000114,879377,879421;CP003810,879377,879421;CP003919,879377,879421;HF952104,879377,879421;HF952106,879377,879421;HF952105,879377,879421;CP007482,879377,879421;CP007565,879377,879421;CP007631,879377,879421;CP007632,879377,879421;CP006910,879377,879421;CP007572,879377,879421;CP007571,879377,879421;CP007570,879377,879421;FO393392,879377,879421;CP010867…
HG939456	Mauve	SHARED	880661	881320	.	.	.	Notes=Lenght659	AL732656,880661,881320;AE009948,880661,881320;CP000114,880661,881320;CP003810,880661,881320;CP003919,880661,881320;HF952104,880661,881320;HF952106,880661,881320;HF952105,880661,881320;CP007631,880661,881320;CP007632,880661,881320;CP006910,880661,881320;CP007572,880661,881320;CP007571,880661,881320;CP007570,880661,881320;CP010867,880661,881320;CP011325,880661,881320;CP011326,880661,881320;CP011327…
HG939456	Mauve	SHARED	883577	883720	.	.	.	Notes=Lenght143	AL732656,883577,883720;AE009948,883577,883720;CP000114,883577,883720;CP003810,883577,883720;HF952104,883577,883720;HF952106,883577,883720;HF952105,883577,883720;CP007631,883577,883720;CP007632,883577,883720;CP006910,883577,883720;CP007572,883577,883720;CP007571,883577,883720;CP007570,883577,883720;CP010867,883577,883720;CP011325,883577,883720;CP011326,883577,883720;CP011327,883577,883720;CP011329…
HG939456	Mauve	SHARED	884338	884431	.	.	.	Notes=Lenght93	AL732656,884338,884431;AE009948,884338,884431;CP000114,884338,884431;CP003810,884338,884431;CP003919,884338,884431;HF952104,884338,884431;HF952106,884338,884431;HF952105,884338,884431;CP007482,884338,884431;CP007565,884338,884431;CP007631,884338,884431;CP007632,884338,884431;CP007572,884338,884431;CP007571,884338,884431;CP007570,884338,884431;FO393392,884338,884431;CP010867,884338,884431;CP011325…
HG939456	Mauve	SHARED	884458	884482	.	.	.	Notes=Lenght24	AL732656,884458,884482;AE009948,884458,884482;CP000114,884458,884482;CP003810,884458,884482;CP003919,884458,884482;HF952104,884458,884482;HF952106,884458,884482;HF952105,884458,884482;CP007482,884458,884482;CP007565,884458,884482;CP007631,884458,884482;CP007632,884458,884482;CP006910,884458,884482;FO393392,884458,884482;CP010867,884458,884482;CP011325,884458,884482;CP011326,884458,884482;CP011327…
HG939456	Mauve	SHARED	899064	899081	.	.	.	Notes=Lenght17	AL732656,899064,899081;AE009948,899064,899081;CP000114,899064,899081;CP003810,899064,899081;HF952104,899064,899081;HF952106,899064,899081;HF952105,899064,899081;CP007482,899064,899081;CP007565,899064,899081;CP007631,899064,899081;CP007632,899064,899081;CP006910,899064,899081;CP007572,899064,899081;CP007571,899064,899081;CP007570,899064,899081;FO393392,899064,899081;CP010867,899064,899081;CP011325…
HG939456	Mauve	SHARED	899082	899115	.	.	.	Notes=Lenght33	AL732656,899082,899115;AE009948,899082,899115;CP000114,899082,899115;CP003810,899082,899115;HF952104,899082,899115;HF952106,899082,899115;HF952105,899082,899115;CP007482,899082,899115;CP007565,899082,899115;CP007631,899082,899115;CP007632,899082,899115;CP006910,899082,899115;CP007571,899082,899115;CP007570,899082,899115;FO393392,899082,899115;CP010867,899082,899115;CP011325,899082,899115;CP011326…
HG939456	Mauve	SHARED	901483	902626	.	.	.	Notes=Lenght1143	AL732656,901483,902626;AE009948,901483,902626;CP000114,901483,902626;CP003810,901483,902626;HF952104,901483,902626;HF952106,901483,902626;HF952105,901483,902626;CP007631,901483,902626;CP007632,901483,902626;CP006910,901483,902626;CP007572,901483,902626;CP007571,901483,902626;CP007570,901483,902626;CP010867,901483,902626;CP011325,901483,902626;CP011326,901483,902626;CP011327,901483,902626;CP011329…
HG939456	Mauve	SHARED	902965	903165	.	.	.	Notes=Lenght200	AL732656,902965,903165;AE009948,902965,903165;CP000114,902965,903165;CP003810,902965,903165;HF952104,902965,903165;HF952106,902965,903165;HF952105,902965,903165;CP007631,902965,903165;CP007632,902965,903165;CP006910,902965,903165;CP007572,902965,903165;CP007571,902965,903165;CP007570,902965,903165;CP010867,902965,903165;CP011325,902965,903165;CP011326,902965,903165;CP011327,902965,903165;CP011329…
HG939456	Mauve	SHARED	905395	905416	.	.	.	Notes=Lenght21	AL732656,905395,905416;AE009948,905395,905416;CP000114,905395,905416;CP003810,905395,905416;HF952104,905395,905416;HF952106,905395,905416;HF952105,905395,905416;CP007631,905395,905416;CP007632,905395,905416;CP006910,905395,905416;CP007572,905395,905416;CP007571,905395,905416;CP007570,905395,905416;CP010867,905395,905416;CP011325,905395,905416;CP011326,905395,905416;CP011327,905395,905416;CP011329…
HG939456	Mauve	SHARED	905686	905783	.	.	.	Notes=Lenght97	AL732656,905686,905783;AE009948,905686,905783;CP000114,905686,905783;CP003810,905686,905783;HF952104,905686,905783;HF952106,905686,905783;HF952105,905686,905783;CP007482,905686,905783;CP007565,905686,905783;CP007631,905686,905783;CP007632,905686,905783;CP006910,905686,905783;CP007572,905686,905783;CP007571,905686,905783;CP007570,905686,905783;FO393392,905686,905783;CP010867,905686,905783;CP011325…
HG939456	Mauve	SHARED	913143	913179	.	.	.	Notes=Lenght36	AL732656,913143,913179;AE009948,913143,913179;CP000114,913143,913179;CP003810,913143,913179;CP003919,913143,913179;HF952104,913143,913179;HF952106,913143,913179;HF952105,913143,913179;CP007482,913143,913179;CP007565,913143,913179;CP007631,913143,913179;CP007632,913143,913179;CP007572,913143,913179;CP007571,913143,913179;CP007570,913143,913179;FO393392,913143,913179;CP010867,913143,913179;CP011325…
HG939456	Mauve	SHARED	913190	914265	.	.	.	Notes=Lenght1075	AL732656,913190,914265;AE009948,913190,914265;CP000114,913190,914265;CP003810,913190,914265;CP003919,913190,914265;HF952104,913190,914265;HF952106,913190,914265;HF952105,913190,914265;CP007482,913190,914265;CP007565,913190,914265;CP007631,913190,914265;CP007632,913190,914265;CP006910,913190,914265;FO393392,913190,914265;CP010867,913190,914265;CP011325,913190,914265;CP011326,913190,914265;CP011327…
HG939456	Mauve	SHARED	915286	915429	.	.	.	Notes=Lenght143	AL732656,915286,915429;AE009948,915286,915429;CP000114,915286,915429;CP003810,915286,915429;HF952104,915286,915429;HF952106,915286,915429;HF952105,915286,915429;CP007631,915286,915429;CP007632,915286,915429;CP006910,915286,915429;CP007572,915286,915429;CP007571,915286,915429;CP007570,915286,915429;CP010867,915286,915429;CP011325,915286,915429;CP011326,915286,915429;CP011327,915286,915429;CP011329…
HG939456	Mauve	SHARED	915671	915690	.	.	.	Notes=Lenght19	AL732656,915671,915690;CP003919,915671,915690;HF952106,915671,915690;HF952105,915671,915690;CP007482,915671,915690;CP007565,915671,915690;CP007632,915671,915690;CP006910,915671,915690;CP007572,915671,915690;CP007571,915671,915690;CP007570,915671,915690;FO393392,915671,915690;CP010867,915671,915690;CP011328,915671,915690;CP010319,915671,915690;CP013202,915671,915690;
HG939456	Mauve	SHARED	936280	936332	.	.	.	Notes=Lenght52	HF952104,936280,936332;CP010867,936280,936332;CP013202,936280,936332;
HG939456	Mauve	SHARED	941096	941213	.	.	.	Notes=Lenght117	AL732656,941096,941213;AE009948,941096,941213;CP000114,941096,941213;CP003810,941096,941213;CP003919,941096,941213;HF952104,941096,941213;HF952106,941096,941213;HF952105,941096,941213;CP007631,941096,941213;CP007632,941096,941213;CP006910,941096,941213;CP007572,941096,941213;CP007571,941096,941213;CP007570,941096,941213;CP010867,941096,941213;CP011325,941096,941213;CP011326,941096,941213;CP011327…
HG939456	Mauve	SHARED	942098	942212	.	.	.	Notes=Lenght114	AL732656,942098,942212;AE009948,942098,942212;CP000114,942098,942212;CP003810,942098,942212;HF952104,942098,942212;HF952106,942098,942212;HF952105,942098,942212;CP007482,942098,942212;CP007565,942098,942212;CP007631,942098,942212;CP007632,942098,942212;CP006910,942098,942212;CP007572,942098,942212;CP007571,942098,942212;CP007570,942098,942212;FO393392,942098,942212;CP010867,942098,942212;CP011325…
HG939456	Mauve	SHARED	946819	946838	.	.	.	Notes=Lenght19	AL732656,946819,946838;AE009948,946819,946838;CP000114,946819,946838;CP003810,946819,946838;CP003919,946819,946838;HF952104,946819,946838;HF952106,946819,946838;HF952105,946819,946838;CP007482,946819,946838;CP007631,946819,946838;CP007632,946819,946838;CP006910,946819,946838;CP007572,946819,946838;CP007571,946819,946838;CP007570,946819,946838;FO393392,946819,946838;CP010867,946819,946838;CP011325…
HG939456	Mauve	SHARED	948158	948188	.	.	.	Notes=Lenght30	AL732656,948158,948188;AE009948,948158,948188;CP000114,948158,948188;CP003810,948158,948188;CP003919,948158,948188;HF952104,948158,948188;HF952106,948158,948188;HF952105,948158,948188;CP007631,948158,948188;CP007632,948158,948188;CP006910,948158,948188;CP007572,948158,948188;CP007571,948158,948188;CP007570,948158,948188;CP010867,948158,948188;CP011325,948158,948188;CP011326,948158,948188;CP011327…
HG939456	Mauve	SHARED	949343	949394	.	.	.	Notes=Lenght51	AL732656,949343,949394;AE009948,949343,949394;CP000114,949343,949394;CP003810,949343,949394;CP003919,949343,949394;HF952104,949343,949394;HF952106,949343,949394;HF952105,949343,949394;CP007631,949343,949394;CP007632,949343,949394;CP006910,949343,949394;CP007572,949343,949394;CP007571,949343,949394;CP007570,949343,949394;CP010867,949343,949394;CP011325,949343,949394;CP011326,949343,949394;CP011327…
HG939456	Mauve	SHARED	949516	949540	.	.	.	Notes=Lenght24	AL732656,949516,949540;AE009948,949516,949540;CP000114,949516,949540;CP003810,949516,949540;HF952104,949516,949540;HF952106,949516,949540;HF952105,949516,949540;CP007482,949516,949540;CP007565,949516,949540;CP007631,949516,949540;CP007632,949516,949540;CP006910,949516,949540;CP007572,949516,949540;CP007571,949516,949540;CP007570,949516,949540;FO393392,949516,949540;CP010867,949516,949540;CP011325…
HG939456	Mauve	SHARED	949541	949622	.	.	.	Notes=Lenght81	AL732656,949541,949622;AE009948,949541,949622;CP000114,949541,949622;CP003810,949541,949622;HF952104,949541,949622;HF952106,949541,949622;HF952105,949541,949622;CP007631,949541,949622;CP007632,949541,949622;CP006910,949541,949622;CP007572,949541,949622;CP007571,949541,949622;CP007570,949541,949622;CP010867,949541,949622;CP011325,949541,949622;CP011326,949541,949622;CP011327,949541,949622;CP011329…
HG939456	Mauve	SHARED	949623	949675	.	.	.	Notes=Lenght52	AL732656,949623,949675;AE009948,949623,949675;CP000114,949623,949675;CP003810,949623,949675;HF952104,949623,949675;HF952106,949623,949675;HF952105,949623,949675;CP007631,949623,949675;CP007632,949623,949675;CP006910,949623,949675;CP007572,949623,949675;CP007571,949623,949675;CP007570,949623,949675;CP010867,949623,949675;CP011325,949623,949675;CP011326,949623,949675;CP011327,949623,949675;CP011329…
HG939456	Mauve	SHARED	949676	949844	.	.	.	Notes=Lenght168	AL732656,949676,949844;AE009948,949676,949844;CP000114,949676,949844;CP003810,949676,949844;HF952104,949676,949844;HF952106,949676,949844;CP007631,949676,949844;CP007632,949676,949844;CP006910,949676,949844;CP007572,949676,949844;CP007571,949676,949844;CP007570,949676,949844;CP010867,949676,949844;CP011325,949676,949844;CP011326,949676,949844;CP011327,949676,949844;CP011329,949676,949844;CP010319…
HG939456	Mauve	SHARED	949845	950087	.	.	.	Notes=Lenght242	AL732656,949845,950087;AE009948,949845,950087;CP000114,949845,950087;CP003810,949845,950087;HF952104,949845,950087;HF952106,949845,950087;CP007482,949845,950087;CP007565,949845,950087;CP007631,949845,950087;CP007632,949845,950087;CP006910,949845,950087;CP007572,949845,950087;CP007571,949845,950087;CP007570,949845,950087;FO393392,949845,950087;CP010867,949845,950087;CP011325,949845,950087;CP011326…
HG939456	Mauve	SHARED	950088	950449	.	.	.	Notes=Lenght361	AL732656,950088,950449;AE009948,950088,950449;CP000114,950088,950449;CP003810,950088,950449;HF952104,950088,950449;HF952106,950088,950449;HF952105,950088,950449;CP007482,950088,950449;CP007565,950088,950449;CP007631,950088,950449;CP007632,950088,950449;CP006910,950088,950449;CP007572,950088,950449;CP007571,950088,950449;CP007570,950088,950449;FO393392,950088,950449;CP010867,950088,950449;CP011325…
HG939456	Mauve	SHARED	950487	950504	.	.	.	Notes=Lenght17	AE009948,950487,950504;CP000114,950487,950504;CP003810,950487,950504;CP003919,950487,950504;HF952104,950487,950504;HF952106,950487,950504;HF952105,950487,950504;CP007482,950487,950504;CP007565,950487,950504;CP007631,950487,950504;CP007632,950487,950504;CP006910,950487,950504;CP007572,950487,950504;CP007571,950487,950504;CP007570,950487,950504;FO393392,950487,950504;CP010867,950487,950504;CP011325…
HG939456	Mauve	SHARED	950544	950608	.	.	.	Notes=Lenght64	AL732656,950544,950608;AE009948,950544,950608;CP000114,950544,950608;CP003810,950544,950608;CP003919,950544,950608;HF952104,950544,950608;HF952106,950544,950608;HF952105,950544,950608;CP007482,950544,950608;CP007565,950544,950608;CP007631,950544,950608;CP006910,950544,950608;CP007572,950544,950608;CP007571,950544,950608;CP007570,950544,950608;FO393392,950544,950608;CP010867,950544,950608;CP011325…
HG939456	Mauve	SHARED	950800	950861	.	.	.	Notes=Lenght61	AL732656,950800,950861;AE009948,950800,950861;CP000114,950800,950861;CP003810,950800,950861;CP003919,950800,950861;HF952104,950800,950861;HF952106,950800,950861;HF952105,950800,950861;CP007482,950800,950861;CP007565,950800,950861;CP007631,950800,950861;CP007632,950800,950861;CP006910,950800,950861;CP007571,950800,950861;CP007570,950800,950861;FO393392,950800,950861;CP010867,950800,950861;CP011325…
HG939456	Mauve	SHARED	950862	950898	.	.	.	Notes=Lenght36	AL732656,950862,950898;AE009948,950862,950898;CP000114,950862,950898;CP003810,950862,950898;CP003919,950862,950898;HF952104,950862,950898;HF952106,950862,950898;HF952105,950862,950898;CP007631,950862,950898;CP007632,950862,950898;CP006910,950862,950898;CP007571,950862,950898;CP007570,950862,950898;CP010867,950862,950898;CP011325,950862,950898;CP011326,950862,950898;CP011327,950862,950898;CP011329…
HG939456	Mauve	SHARED	950899	950962	.	.	.	Notes=Lenght63	AL732656,950899,950962;AE009948,950899,950962;CP000114,950899,950962;CP003810,950899,950962;CP003919,950899,950962;HF952104,950899,950962;HF952106,950899,950962;HF952105,950899,950962;CP007631,950899,950962;CP007632,950899,950962;CP006910,950899,950962;CP007572,950899,950962;CP007571,950899,950962;CP007570,950899,950962;CP010867,950899,950962;CP011325,950899,950962;CP011326,950899,950962;CP011327…
HG939456	Mauve	SHARED	965230	965250	.	.	.	Notes=Lenght20	AL732656,965230,965250;AE009948,965230,965250;CP000114,965230,965250;CP003810,965230,965250;HF952104,965230,965250;HF952106,965230,965250;HF952105,965230,965250;CP007482,965230,965250;CP007565,965230,965250;CP007631,965230,965250;CP007632,965230,965250;CP006910,965230,965250;CP007572,965230,965250;CP007571,965230,965250;CP007570,965230,965250;FO393392,965230,965250;CP010867,965230,965250;CP011325…
HG939456	Mauve	SHARED	970259	970414	.	.	.	Notes=Lenght155	AL732656,970259,970414;AE009948,970259,970414;CP000114,970259,970414;CP003810,970259,970414;HF952104,970259,970414;HF952106,970259,970414;HF952105,970259,970414;CP007631,970259,970414;CP007632,970259,970414;CP006910,970259,970414;CP007572,970259,970414;CP007571,970259,970414;CP007570,970259,970414;CP010867,970259,970414;CP011325,970259,970414;CP011326,970259,970414;CP011327,970259,970414;CP011329…
HG939456	Mauve	SHARED	985840	985859	.	.	.	Notes=Lenght19	AE009948,985840,985859;CP000114,985840,985859;CP003810,985840,985859;CP003919,985840,985859;HF952104,985840,985859;HF952106,985840,985859;HF952105,985840,985859;CP007482,985840,985859;CP007565,985840,985859;CP007631,985840,985859;CP007632,985840,985859;CP006910,985840,985859;FO393392,985840,985859;CP010867,985840,985859;CP011325,985840,985859;CP011326,985840,985859;CP011327,985840,985859;CP011328…
HG939456	Mauve	SHARED	985999	986083	.	.	.	Notes=Lenght84	AL732656,985999,986083;AE009948,985999,986083;CP000114,985999,986083;CP003810,985999,986083;CP003919,985999,986083;HF952104,985999,986083;HF952106,985999,986083;HF952105,985999,986083;CP007482,985999,986083;CP007565,985999,986083;CP007631,985999,986083;CP007632,985999,986083;CP007572,985999,986083;CP007571,985999,986083;CP007570,985999,986083;FO393392,985999,986083;CP010867,985999,986083;CP011325…
HG939456	Mauve	SHARED	986699	986795	.	.	.	Notes=Lenght96	AL732656,986699,986795;AE009948,986699,986795;CP000114,986699,986795;CP003810,986699,986795;HF952104,986699,986795;HF952106,986699,986795;HF952105,986699,986795;CP007482,986699,986795;CP007565,986699,986795;CP007631,986699,986795;CP007632,986699,986795;CP006910,986699,986795;CP007572,986699,986795;CP007571,986699,986795;CP007570,986699,986795;FO393392,986699,986795;CP010867,986699,986795;CP011325…
HG939456	Mauve	SHARED	991992	992189	.	.	.	Notes=Lenght197	CP000114,991992,992189;CP003810,991992,992189;HF952104,991992,992189;HF952105,991992,992189;CP007631,991992,992189;CP007632,991992,992189;CP006910,991992,992189;CP010867,991992,992189;CP011325,991992,992189;CP011326,991992,992189;CP011327,991992,992189;CP012419,991992,992189;CP013202,991992,992189;
HG939456	Mauve	SHARED	992190	992222	.	.	.	Notes=Lenght32	AL732656,992190,992222;AE009948,992190,992222;CP000114,992190,992222;CP003810,992190,992222;HF952104,992190,992222;HF952106,992190,992222;HF952105,992190,992222;CP007631,992190,992222;CP007632,992190,992222;CP006910,992190,992222;CP007572,992190,992222;CP007571,992190,992222;CP007570,992190,992222;CP010867,992190,992222;CP011325,992190,992222;CP011326,992190,992222;CP011327,992190,992222;CP011329…
HG939456	Mauve	SHARED	992223	992235	.	.	.	Notes=Lenght12	AL732656,992223,992235;AE009948,992223,992235;CP000114,992223,992235;CP003810,992223,992235;HF952104,992223,992235;HF952106,992223,992235;HF952105,992223,992235;CP007631,992223,992235;CP007632,992223,992235;CP006910,992223,992235;CP007572,992223,992235;CP007571,992223,992235;CP007570,992223,992235;CP010867,992223,992235;CP011325,992223,992235;CP011326,992223,992235;CP011327,992223,992235;CP011329…
HG939456	Mauve	SHARED	992244	992367	.	.	.	Notes=Lenght123	AL732656,992244,992367;AE009948,992244,992367;CP000114,992244,992367;CP003810,992244,992367;CP003919,992244,992367;HF952104,992244,992367;HF952106,992244,992367;HF952105,992244,992367;CP007482,992244,992367;CP007565,992244,992367;CP007631,992244,992367;CP007632,992244,992367;CP007572,992244,992367;CP007571,992244,992367;CP007570,992244,992367;FO393392,992244,992367;CP010867,992244,992367;CP011325…
HG939456	Mauve	SHARED	992368	992381	.	.	.	Notes=Lenght13	AL732656,992368,992381;AE009948,992368,992381;CP000114,992368,992381;CP003810,992368,992381;CP003919,992368,992381;HF952104,992368,992381;HF952106,992368,992381;HF952105,992368,992381;CP007482,992368,992381;CP007565,992368,992381;CP007631,992368,992381;CP007632,992368,992381;CP006910,992368,992381;CP007572,992368,992381;CP007571,992368,992381;CP007570,992368,992381;FO393392,992368,992381;CP010867…
HG939456	Mauve	SHARED	998238	998252	.	.	.	Notes=Lenght14	AE009948,998238,998252;CP000114,998238,998252;CP003810,998238,998252;HF952104,998238,998252;HF952105,998238,998252;CP007631,998238,998252;CP007632,998238,998252;CP010867,998238,998252;CP011325,998238,998252;CP011326,998238,998252;CP011327,998238,998252;CP010319,998238,998252;CP012419,998238,998252;CP013202,998238,998252;
HG939456	Mauve	SHARED	998253	998358	.	.	.	Notes=Lenght105	AL732656,998253,998358;AE009948,998253,998358;CP000114,998253,998358;CP003810,998253,998358;HF952104,998253,998358;HF952105,998253,998358;CP007631,998253,998358;CP007632,998253,998358;CP007572,998253,998358;CP007571,998253,998358;CP007570,998253,998358;CP010867,998253,998358;CP011325,998253,998358;CP011326,998253,998358;CP011327,998253,998358;CP010319,998253,998358;CP012419,998253,998358;CP013202…
HG939456	Mauve	SHARED	998632	998695	.	.	.	Notes=Lenght63	AE009948,998632,998695;CP000114,998632,998695;CP003810,998632,998695;HF952104,998632,998695;CP007631,998632,998695;CP007632,998632,998695;CP006910,998632,998695;CP010867,998632,998695;CP011325,998632,998695;CP011326,998632,998695;CP011327,998632,998695;CP012419,998632,998695;CP013202,998632,998695;
HG939456	Mauve	SHARED	1000222	1000263	.	.	.	Notes=Lenght41	AL732656,1000222,1000263;AE009948,1000222,1000263;CP000114,1000222,1000263;CP003810,1000222,1000263;HF952104,1000222,1000263;HF952105,1000222,1000263;CP007631,1000222,1000263;CP007572,1000222,1000263;CP007571,1000222,1000263;CP007570,1000222,1000263;CP010867,1000222,1000263;CP011325,1000222,1000263;CP011326,1000222,1000263;CP011327,1000222,1000263;CP010319,1000222,1000263;CP012419,1000222,1000263…
HG939456	Mauve	SHARED	1000613	1000740	.	.	.	Notes=Lenght127	AL732656,1000613,1000740;AE009948,1000613,1000740;CP000114,1000613,1000740;CP003810,1000613,1000740;HF952104,1000613,1000740;HF952105,1000613,1000740;CP007631,1000613,1000740;CP007572,1000613,1000740;CP007571,1000613,1000740;CP007570,1000613,1000740;CP010867,1000613,1000740;CP011325,1000613,1000740;CP011326,1000613,1000740;CP011327,1000613,1000740;CP010319,1000613,1000740;CP012419,1000613,1000740…
HG939456	Mauve	SHARED	1001452	1001463	.	.	.	Notes=Lenght11	AE009948,1001452,1001463;CP000114,1001452,1001463;CP003810,1001452,1001463;HF952104,1001452,1001463;HF952105,1001452,1001463;CP007631,1001452,1001463;CP010867,1001452,1001463;CP011325,1001452,1001463;CP011326,1001452,1001463;CP011327,1001452,1001463;CP010319,1001452,1001463;CP012419,1001452,1001463;CP013202,1001452,1001463;
HG939456	Mauve	SHARED	1001464	1001501	.	.	.	Notes=Lenght37	AL732656,1001464,1001501;AE009948,1001464,1001501;CP000114,1001464,1001501;CP003810,1001464,1001501;HF952104,1001464,1001501;HF952105,1001464,1001501;CP007631,1001464,1001501;CP007572,1001464,1001501;CP007571,1001464,1001501;CP007570,1001464,1001501;CP010867,1001464,1001501;CP011325,1001464,1001501;CP011326,1001464,1001501;CP011327,1001464,1001501;CP010319,1001464,1001501;CP012419,1001464,1001501…
HG939456	Mauve	SHARED	1001551	1001613	.	.	.	Notes=Lenght62	AL732656,1001551,1001613;AE009948,1001551,1001613;CP000114,1001551,1001613;CP003810,1001551,1001613;HF952104,1001551,1001613;HF952105,1001551,1001613;CP007631,1001551,1001613;CP007572,1001551,1001613;CP007571,1001551,1001613;CP007570,1001551,1001613;CP010867,1001551,1001613;CP011325,1001551,1001613;CP011326,1001551,1001613;CP011327,1001551,1001613;CP010319,1001551,1001613;CP012419,1001551,1001613…
HG939456	Mauve	SHARED	1001674	1001736	.	.	.	Notes=Lenght62	AL732656,1001674,1001736;AE009948,1001674,1001736;CP000114,1001674,1001736;CP003810,1001674,1001736;HF952104,1001674,1001736;CP007631,1001674,1001736;CP006910,1001674,1001736;CP007572,1001674,1001736;CP007571,1001674,1001736;CP007570,1001674,1001736;CP010867,1001674,1001736;CP011325,1001674,1001736;CP011326,1001674,1001736;CP011327,1001674,1001736;CP012419,1001674,1001736;CP013202,1001674,1001736;
HG939456	Mauve	SHARED	1002103	1002210	.	.	.	Notes=Lenght107	AE009948,1002103,1002210;CP000114,1002103,1002210;CP003810,1002103,1002210;HF952104,1002103,1002210;CP007631,1002103,1002210;CP006910,1002103,1002210;CP010867,1002103,1002210;CP011325,1002103,1002210;CP011326,1002103,1002210;CP011327,1002103,1002210;CP012419,1002103,1002210;CP013202,1002103,1002210;
HG939456	Mauve	SHARED	1002975	1004167	.	.	.	Notes=Lenght1192	AE009948,1002975,1004167;CP000114,1002975,1004167;CP003810,1002975,1004167;HF952104,1002975,1004167;HF952105,1002975,1004167;CP007631,1002975,1004167;CP010867,1002975,1004167;CP011325,1002975,1004167;CP011326,1002975,1004167;CP011327,1002975,1004167;CP010319,1002975,1004167;CP012419,1002975,1004167;CP013202,1002975,1004167;
HG939456	Mauve	SHARED	1004168	1004541	.	.	.	Notes=Lenght373	AL732656,1004168,1004541;AE009948,1004168,1004541;CP000114,1004168,1004541;CP003810,1004168,1004541;HF952104,1004168,1004541;HF952105,1004168,1004541;CP007631,1004168,1004541;CP007572,1004168,1004541;CP007571,1004168,1004541;CP007570,1004168,1004541;CP010867,1004168,1004541;CP011325,1004168,1004541;CP011326,1004168,1004541;CP011327,1004168,1004541;CP010319,1004168,1004541;CP012419,1004168,1004541…
HG939456	Mauve	SHARED	1004542	1006424	.	.	.	Notes=Lenght1882	AL732656,1004542,1006424;AE009948,1004542,1006424;CP000114,1004542,1006424;CP003810,1004542,1006424;HF952104,1004542,1006424;HF952106,1004542,1006424;HF952105,1004542,1006424;CP007631,1004542,1006424;CP006910,1004542,1006424;CP007572,1004542,1006424;CP007571,1004542,1006424;CP007570,1004542,1006424;CP010867,1004542,1006424;CP011325,1004542,1006424;CP011326,1004542,1006424;CP011327,1004542,1006424…
HG939456	Mauve	SHARED	1006425	1007208	.	.	.	Notes=Lenght783	AL732656,1006425,1007208;AE009948,1006425,1007208;CP000114,1006425,1007208;CP003810,1006425,1007208;CP003919,1006425,1007208;HF952104,1006425,1007208;HF952106,1006425,1007208;HF952105,1006425,1007208;CP007482,1006425,1007208;CP007565,1006425,1007208;CP007631,1006425,1007208;CP006910,1006425,1007208;CP007572,1006425,1007208;CP007571,1006425,1007208;CP007570,1006425,1007208;FO393392,1006425,1007208…
HG939456	Mauve	SHARED	1007209	1007240	.	.	.	Notes=Lenght31	AL732656,1007209,1007240;AE009948,1007209,1007240;CP000114,1007209,1007240;CP003810,1007209,1007240;CP003919,1007209,1007240;HF952104,1007209,1007240;HF952106,1007209,1007240;HF952105,1007209,1007240;CP007565,1007209,1007240;CP007631,1007209,1007240;CP006910,1007209,1007240;CP007572,1007209,1007240;CP007571,1007209,1007240;CP007570,1007209,1007240;FO393392,1007209,1007240;CP010867,1007209,1007240…
HG939456	Mauve	SHARED	1007241	1010983	.	.	.	Notes=Lenght3742	AL732656,1007241,1010983;AE009948,1007241,1010983;CP000114,1007241,1010983;CP003810,1007241,1010983;CP003919,1007241,1010983;HF952104,1007241,1010983;HF952106,1007241,1010983;HF952105,1007241,1010983;CP007482,1007241,1010983;CP007565,1007241,1010983;CP007631,1007241,1010983;CP006910,1007241,1010983;CP007572,1007241,1010983;CP007571,1007241,1010983;CP007570,1007241,1010983;FO393392,1007241,1010983…
HG939456	Mauve	SHARED	1010984	1013332	.	.	.	Notes=Lenght2348	AL732656,1010984,1013332;AE009948,1010984,1013332;CP000114,1010984,1013332;CP003810,1010984,1013332;CP003919,1010984,1013332;HF952104,1010984,1013332;HF952106,1010984,1013332;HF952105,1010984,1013332;CP007482,1010984,1013332;CP007565,1010984,1013332;CP007631,1010984,1013332;CP007632,1010984,1013332;CP006910,1010984,1013332;CP007572,1010984,1013332;CP007571,1010984,1013332;CP007570,1010984,1013332…
HG939456	Mauve	SHARED	1016738	1016792	.	.	.	Notes=Lenght54	AL732656,1016738,1016792;AE009948,1016738,1016792;CP000114,1016738,1016792;CP003810,1016738,1016792;HF952104,1016738,1016792;HF952106,1016738,1016792;HF952105,1016738,1016792;CP007631,1016738,1016792;CP007632,1016738,1016792;CP006910,1016738,1016792;CP007572,1016738,1016792;CP007571,1016738,1016792;CP007570,1016738,1016792;CP010867,1016738,1016792;CP011325,1016738,1016792;CP011326,1016738,1016792…
HG939456	Mauve	SHARED	1020594	1020612	.	.	.	Notes=Lenght18	AL732656,1020594,1020612;AE009948,1020594,1020612;CP000114,1020594,1020612;CP003810,1020594,1020612;CP003919,1020594,1020612;HF952104,1020594,1020612;HF952106,1020594,1020612;HF952105,1020594,1020612;CP007482,1020594,1020612;CP007565,1020594,1020612;CP007631,1020594,1020612;CP007632,1020594,1020612;CP006910,1020594,1020612;CP007572,1020594,1020612;CP007571,1020594,1020612;CP007570,1020594,1020612…
HG939456	Mauve	SHARED	1020616	1020626	.	.	.	Notes=Lenght10	AL732656,1020616,1020626;CP000114,1020616,1020626;CP003810,1020616,1020626;CP003919,1020616,1020626;HF952104,1020616,1020626;HF952106,1020616,1020626;HF952105,1020616,1020626;CP007631,1020616,1020626;CP007632,1020616,1020626;CP006910,1020616,1020626;CP007572,1020616,1020626;CP007571,1020616,1020626;CP007570,1020616,1020626;CP010867,1020616,1020626;CP011325,1020616,1020626;CP011326,1020616,1020626…
HG939456	Mauve	SHARED	1020627	1020660	.	.	.	Notes=Lenght33	CP000114,1020627,1020660;CP003810,1020627,1020660;CP003919,1020627,1020660;HF952104,1020627,1020660;HF952106,1020627,1020660;HF952105,1020627,1020660;CP007631,1020627,1020660;CP007632,1020627,1020660;CP006910,1020627,1020660;CP010867,1020627,1020660;CP011325,1020627,1020660;CP011326,1020627,1020660;CP011327,1020627,1020660;CP010319,1020627,1020660;CP013202,1020627,1020660;
HG939456	Mauve	SHARED	1020661	1020678	.	.	.	Notes=Lenght17	CP000114,1020661,1020678;CP003810,1020661,1020678;CP003919,1020661,1020678;HF952104,1020661,1020678;HF952106,1020661,1020678;HF952105,1020661,1020678;CP007482,1020661,1020678;CP007565,1020661,1020678;CP007631,1020661,1020678;CP007632,1020661,1020678;CP006910,1020661,1020678;FO393392,1020661,1020678;CP010867,1020661,1020678;CP011325,1020661,1020678;CP011326,1020661,1020678;CP011327,1020661,1020678…
HG939456	Mauve	SHARED	1020679	1020732	.	.	.	Notes=Lenght53	CP000114,1020679,1020732;CP003810,1020679,1020732;HF952104,1020679,1020732;HF952106,1020679,1020732;HF952105,1020679,1020732;CP007631,1020679,1020732;CP007632,1020679,1020732;CP006910,1020679,1020732;CP010867,1020679,1020732;CP011325,1020679,1020732;CP011326,1020679,1020732;CP011327,1020679,1020732;CP010319,1020679,1020732;CP013202,1020679,1020732;
HG939456	Mauve	SHARED	1020749	1020763	.	.	.	Notes=Lenght14	AL732656,1020749,1020763;CP000114,1020749,1020763;CP003810,1020749,1020763;HF952104,1020749,1020763;HF952106,1020749,1020763;HF952105,1020749,1020763;CP007631,1020749,1020763;CP007632,1020749,1020763;CP006910,1020749,1020763;CP011325,1020749,1020763;CP011326,1020749,1020763;CP011327,1020749,1020763;CP010319,1020749,1020763;CP012419,1020749,1020763;CP013202,1020749,1020763;
HG939456	Mauve	SHARED	1020764	1020807	.	.	.	Notes=Lenght43	AL732656,1020764,1020807;CP000114,1020764,1020807;CP003810,1020764,1020807;HF952104,1020764,1020807;HF952106,1020764,1020807;HF952105,1020764,1020807;CP007631,1020764,1020807;CP007632,1020764,1020807;CP006910,1020764,1020807;CP010867,1020764,1020807;CP011325,1020764,1020807;CP011326,1020764,1020807;CP011327,1020764,1020807;CP010319,1020764,1020807;CP012419,1020764,1020807;CP013202,1020764,1020807;
HG939456	Mauve	SHARED	1020808	1020822	.	.	.	Notes=Lenght14	AL732656,1020808,1020822;AE009948,1020808,1020822;CP000114,1020808,1020822;CP003810,1020808,1020822;HF952104,1020808,1020822;HF952106,1020808,1020822;HF952105,1020808,1020822;CP007631,1020808,1020822;CP007632,1020808,1020822;CP006910,1020808,1020822;CP010867,1020808,1020822;CP011325,1020808,1020822;CP011326,1020808,1020822;CP011327,1020808,1020822;CP011329,1020808,1020822;CP010319,1020808,1020822…
HG939456	Mauve	SHARED	1020845	1020933	.	.	.	Notes=Lenght88	AL732656,1020845,1020933;CP000114,1020845,1020933;CP003810,1020845,1020933;CP003919,1020845,1020933;HF952104,1020845,1020933;HF952106,1020845,1020933;HF952105,1020845,1020933;CP007482,1020845,1020933;CP007565,1020845,1020933;CP007631,1020845,1020933;CP007632,1020845,1020933;CP006910,1020845,1020933;CP007572,1020845,1020933;CP007571,1020845,1020933;CP007570,1020845,1020933;FO393392,1020845,1020933…
HG939456	Mauve	SHARED	1021125	1021160	.	.	.	Notes=Lenght35	AL732656,1021125,1021160;AE009948,1021125,1021160;CP000114,1021125,1021160;CP003810,1021125,1021160;HF952104,1021125,1021160;HF952106,1021125,1021160;HF952105,1021125,1021160;CP007482,1021125,1021160;CP007565,1021125,1021160;CP007631,1021125,1021160;CP007632,1021125,1021160;CP006910,1021125,1021160;CP007572,1021125,1021160;CP007571,1021125,1021160;CP007570,1021125,1021160;FO393392,1021125,1021160…
HG939456	Mauve	SHARED	1027151	1027212	.	.	.	Notes=Lenght61	AL732656,1027151,1027212;AE009948,1027151,1027212;CP000114,1027151,1027212;CP003810,1027151,1027212;HF952104,1027151,1027212;HF952106,1027151,1027212;HF952105,1027151,1027212;CP007482,1027151,1027212;CP007565,1027151,1027212;CP007631,1027151,1027212;CP007632,1027151,1027212;CP006910,1027151,1027212;CP007572,1027151,1027212;CP007571,1027151,1027212;CP007570,1027151,1027212;FO393392,1027151,1027212…
HG939456	Mauve	SHARED	1035486	1035508	.	.	.	Notes=Lenght22	AL732656,1035486,1035508;AE009948,1035486,1035508;CP000114,1035486,1035508;CP003810,1035486,1035508;HF952104,1035486,1035508;HF952106,1035486,1035508;HF952105,1035486,1035508;CP007631,1035486,1035508;CP007632,1035486,1035508;CP006910,1035486,1035508;CP007572,1035486,1035508;CP007571,1035486,1035508;CP007570,1035486,1035508;CP010867,1035486,1035508;CP011325,1035486,1035508;CP011326,1035486,1035508…
HG939456	Mauve	SHARED	1036250	1036264	.	.	.	Notes=Lenght14	AL732656,1036250,1036264;AE009948,1036250,1036264;CP000114,1036250,1036264;CP003810,1036250,1036264;CP003919,1036250,1036264;HF952104,1036250,1036264;HF952106,1036250,1036264;HF952105,1036250,1036264;CP007631,1036250,1036264;CP007632,1036250,1036264;CP006910,1036250,1036264;CP007572,1036250,1036264;CP007571,1036250,1036264;CP007570,1036250,1036264;CP010867,1036250,1036264;CP011325,1036250,1036264…
HG939456	Mauve	SHARED	1036265	1036631	.	.	.	Notes=Lenght366	AL732656,1036265,1036631;AE009948,1036265,1036631;CP000114,1036265,1036631;CP003810,1036265,1036631;HF952104,1036265,1036631;HF952106,1036265,1036631;HF952105,1036265,1036631;CP007631,1036265,1036631;CP007632,1036265,1036631;CP006910,1036265,1036631;CP007572,1036265,1036631;CP007571,1036265,1036631;CP007570,1036265,1036631;CP010867,1036265,1036631;CP011325,1036265,1036631;CP011326,1036265,1036631…
HG939456	Mauve	SHARED	1036632	1038311	.	.	.	Notes=Lenght1679	AL732656,1036632,1038311;AE009948,1036632,1038311;CP000114,1036632,1038311;CP003810,1036632,1038311;CP003919,1036632,1038311;HF952104,1036632,1038311;HF952106,1036632,1038311;HF952105,1036632,1038311;CP007631,1036632,1038311;CP007632,1036632,1038311;CP006910,1036632,1038311;CP007572,1036632,1038311;CP007571,1036632,1038311;CP007570,1036632,1038311;CP010867,1036632,1038311;CP011325,1036632,1038311…
HG939456	Mauve	SHARED	1047417	1047577	.	.	.	Notes=Lenght160	AL732656,1047417,1047577;AE009948,1047417,1047577;CP000114,1047417,1047577;CP003810,1047417,1047577;HF952104,1047417,1047577;HF952106,1047417,1047577;HF952105,1047417,1047577;CP007631,1047417,1047577;CP007632,1047417,1047577;CP006910,1047417,1047577;CP007572,1047417,1047577;CP007571,1047417,1047577;CP007570,1047417,1047577;CP010867,1047417,1047577;CP011325,1047417,1047577;CP011326,1047417,1047577…
HG939456	Mauve	SHARED	1047578	1047715	.	.	.	Notes=Lenght137	AL732656,1047578,1047715;AE009948,1047578,1047715;CP000114,1047578,1047715;CP003810,1047578,1047715;HF952104,1047578,1047715;HF952106,1047578,1047715;HF952105,1047578,1047715;CP007482,1047578,1047715;CP007565,1047578,1047715;CP007631,1047578,1047715;CP007632,1047578,1047715;CP006910,1047578,1047715;CP007572,1047578,1047715;CP007571,1047578,1047715;CP007570,1047578,1047715;FO393392,1047578,1047715…
HG939456	Mauve	SHARED	1048063	1048189	.	.	.	Notes=Lenght126	AL732656,1048063,1048189;AE009948,1048063,1048189;CP000114,1048063,1048189;CP003810,1048063,1048189;HF952104,1048063,1048189;HF952106,1048063,1048189;HF952105,1048063,1048189;CP007631,1048063,1048189;CP007632,1048063,1048189;CP006910,1048063,1048189;CP007572,1048063,1048189;CP007571,1048063,1048189;CP007570,1048063,1048189;CP010867,1048063,1048189;CP011325,1048063,1048189;CP011326,1048063,1048189…
HG939456	Mauve	SHARED	1052320	1052358	.	.	.	Notes=Lenght38	AL732656,1052320,1052358;AE009948,1052320,1052358;CP000114,1052320,1052358;CP003810,1052320,1052358;HF952104,1052320,1052358;HF952106,1052320,1052358;CP007482,1052320,1052358;CP007565,1052320,1052358;CP007631,1052320,1052358;CP007632,1052320,1052358;CP006910,1052320,1052358;CP007572,1052320,1052358;CP007571,1052320,1052358;CP007570,1052320,1052358;FO393392,1052320,1052358;CP010867,1052320,1052358…
HG939456	Mauve	SHARED	1052359	1052583	.	.	.	Notes=Lenght224	AL732656,1052359,1052583;AE009948,1052359,1052583;CP000114,1052359,1052583;CP003810,1052359,1052583;HF952104,1052359,1052583;HF952106,1052359,1052583;HF952105,1052359,1052583;CP007482,1052359,1052583;CP007565,1052359,1052583;CP007631,1052359,1052583;CP007632,1052359,1052583;CP006910,1052359,1052583;CP007572,1052359,1052583;CP007571,1052359,1052583;CP007570,1052359,1052583;FO393392,1052359,1052583…
HG939456	Mauve	SHARED	1056445	1056629	.	.	.	Notes=Lenght184	AL732656,1056445,1056629;AE009948,1056445,1056629;CP000114,1056445,1056629;CP003810,1056445,1056629;HF952104,1056445,1056629;HF952106,1056445,1056629;HF952105,1056445,1056629;CP007631,1056445,1056629;CP007632,1056445,1056629;CP006910,1056445,1056629;CP007572,1056445,1056629;CP007571,1056445,1056629;CP007570,1056445,1056629;CP010867,1056445,1056629;CP011325,1056445,1056629;CP011326,1056445,1056629…
HG939456	Mauve	SHARED	1057584	1057962	.	.	.	Notes=Lenght378	AL732656,1057584,1057962;AE009948,1057584,1057962;CP000114,1057584,1057962;CP003810,1057584,1057962;HF952104,1057584,1057962;HF952106,1057584,1057962;HF952105,1057584,1057962;CP007482,1057584,1057962;CP007565,1057584,1057962;CP007631,1057584,1057962;CP007632,1057584,1057962;CP006910,1057584,1057962;CP007572,1057584,1057962;CP007571,1057584,1057962;CP007570,1057584,1057962;FO393392,1057584,1057962…
HG939456	Mauve	SHARED	1058021	1058116	.	.	.	Notes=Lenght95	AL732656,1058021,1058116;AE009948,1058021,1058116;CP000114,1058021,1058116;CP003810,1058021,1058116;CP003919,1058021,1058116;HF952104,1058021,1058116;HF952106,1058021,1058116;HF952105,1058021,1058116;CP007631,1058021,1058116;CP007632,1058021,1058116;CP006910,1058021,1058116;CP007572,1058021,1058116;CP007571,1058021,1058116;CP007570,1058021,1058116;CP010867,1058021,1058116;CP011325,1058021,1058116…
HG939456	Mauve	SHARED	1067345	1067434	.	.	.	Notes=Lenght89	AL732656,1067345,1067434;AE009948,1067345,1067434;CP000114,1067345,1067434;CP003810,1067345,1067434;CP003919,1067345,1067434;HF952104,1067345,1067434;HF952106,1067345,1067434;HF952105,1067345,1067434;CP007482,1067345,1067434;CP007565,1067345,1067434;CP007632,1067345,1067434;CP006910,1067345,1067434;CP007572,1067345,1067434;CP007571,1067345,1067434;CP007570,1067345,1067434;FO393392,1067345,1067434…
HG939456	Mauve	SHARED	1070285	1070358	.	.	.	Notes=Lenght73	AL732656,1070285,1070358;AE009948,1070285,1070358;CP000114,1070285,1070358;CP003810,1070285,1070358;HF952104,1070285,1070358;HF952106,1070285,1070358;HF952105,1070285,1070358;CP007482,1070285,1070358;CP007565,1070285,1070358;CP007631,1070285,1070358;CP007632,1070285,1070358;CP006910,1070285,1070358;CP007572,1070285,1070358;CP007571,1070285,1070358;CP007570,1070285,1070358;FO393392,1070285,1070358…
HG939456	Mauve	SHARED	1070870	1070915	.	.	.	Notes=Lenght45	AL732656,1070870,1070915;AE009948,1070870,1070915;CP000114,1070870,1070915;CP003810,1070870,1070915;HF952104,1070870,1070915;HF952106,1070870,1070915;HF952105,1070870,1070915;CP007482,1070870,1070915;CP007565,1070870,1070915;CP007631,1070870,1070915;CP007632,1070870,1070915;CP006910,1070870,1070915;CP007572,1070870,1070915;CP007571,1070870,1070915;CP007570,1070870,1070915;FO393392,1070870,1070915…
HG939456	Mauve	SHARED	1085322	1085342	.	.	.	Notes=Lenght20	AL732656,1085322,1085342;AE009948,1085322,1085342;CP000114,1085322,1085342;CP003810,1085322,1085342;CP003919,1085322,1085342;HF952104,1085322,1085342;HF952106,1085322,1085342;CP007482,1085322,1085342;CP007565,1085322,1085342;CP007631,1085322,1085342;CP007632,1085322,1085342;CP006910,1085322,1085342;CP007572,1085322,1085342;CP007571,1085322,1085342;CP007570,1085322,1085342;FO393392,1085322,1085342…
HG939456	Mauve	SHARED	1092859	1092871	.	.	.	Notes=Lenght12	AL732656,1092859,1092871;AE009948,1092859,1092871;CP000114,1092859,1092871;CP003810,1092859,1092871;HF952104,1092859,1092871;HF952106,1092859,1092871;HF952105,1092859,1092871;CP007482,1092859,1092871;CP007565,1092859,1092871;CP007631,1092859,1092871;CP007632,1092859,1092871;CP006910,1092859,1092871;CP007572,1092859,1092871;CP007571,1092859,1092871;CP007570,1092859,1092871;FO393392,1092859,1092871…
HG939456	Mauve	SHARED	1092872	1092904	.	.	.	Notes=Lenght32	AL732656,1092872,1092904;AE009948,1092872,1092904;HF952104,1092872,1092904;HF952106,1092872,1092904;HF952105,1092872,1092904;CP007482,1092872,1092904;CP007565,1092872,1092904;CP007631,1092872,1092904;CP007632,1092872,1092904;CP006910,1092872,1092904;FO393392,1092872,1092904;CP010867,1092872,1092904;CP011328,1092872,1092904;CP012419,1092872,1092904;CP013202,1092872,1092904;
HG939456	Mauve	SHARED	1092905	1092917	.	.	.	Notes=Lenght12	AL732656,1092905,1092917;AE009948,1092905,1092917;CP003919,1092905,1092917;HF952104,1092905,1092917;HF952106,1092905,1092917;HF952105,1092905,1092917;CP007482,1092905,1092917;CP007565,1092905,1092917;CP007631,1092905,1092917;CP007632,1092905,1092917;CP006910,1092905,1092917;FO393392,1092905,1092917;CP010867,1092905,1092917;CP011328,1092905,1092917;CP012419,1092905,1092917;CP013202,1092905,1092917;
HG939456	Mauve	SHARED	1094368	1094515	.	.	.	Notes=Lenght147	AL732656,1094368,1094515;AE009948,1094368,1094515;CP000114,1094368,1094515;CP003810,1094368,1094515;HF952104,1094368,1094515;HF952106,1094368,1094515;HF952105,1094368,1094515;CP007482,1094368,1094515;CP007565,1094368,1094515;CP007631,1094368,1094515;CP007632,1094368,1094515;CP006910,1094368,1094515;CP007572,1094368,1094515;CP007571,1094368,1094515;CP007570,1094368,1094515;FO393392,1094368,1094515…
HG939456	Mauve	SHARED	1094516	1094608	.	.	.	Notes=Lenght92	AL732656,1094516,1094608;AE009948,1094516,1094608;CP000114,1094516,1094608;CP003810,1094516,1094608;HF952104,1094516,1094608;HF952106,1094516,1094608;HF952105,1094516,1094608;CP007482,1094516,1094608;CP007631,1094516,1094608;CP007632,1094516,1094608;CP006910,1094516,1094608;CP007572,1094516,1094608;CP007571,1094516,1094608;CP007570,1094516,1094608;CP010867,1094516,1094608;CP011325,1094516,1094608…
HG939456	Mauve	SHARED	1094677	1094746	.	.	.	Notes=Lenght69	AL732656,1094677,1094746;AE009948,1094677,1094746;CP000114,1094677,1094746;CP003810,1094677,1094746;HF952104,1094677,1094746;HF952106,1094677,1094746;HF952105,1094677,1094746;CP007631,1094677,1094746;CP007632,1094677,1094746;CP006910,1094677,1094746;CP007572,1094677,1094746;CP007571,1094677,1094746;CP007570,1094677,1094746;CP010867,1094677,1094746;CP011325,1094677,1094746;CP011326,1094677,1094746…
HG939456	Mauve	SHARED	1099250	1099274	.	.	.	Notes=Lenght24	AL732656,1099250,1099274;AE009948,1099250,1099274;CP000114,1099250,1099274;CP003810,1099250,1099274;CP003919,1099250,1099274;HF952104,1099250,1099274;HF952106,1099250,1099274;HF952105,1099250,1099274;CP007631,1099250,1099274;CP007632,1099250,1099274;CP010867,1099250,1099274;CP011325,1099250,1099274;CP011326,1099250,1099274;CP011327,1099250,1099274;CP011328,1099250,1099274;CP011329,1099250,1099274…
HG939456	Mauve	SHARED	1099496	1099567	.	.	.	Notes=Lenght71	AL732656,1099496,1099567;AE009948,1099496,1099567;CP000114,1099496,1099567;CP003810,1099496,1099567;CP003919,1099496,1099567;HF952104,1099496,1099567;HF952106,1099496,1099567;HF952105,1099496,1099567;CP007482,1099496,1099567;CP007565,1099496,1099567;CP007632,1099496,1099567;CP006910,1099496,1099567;CP007572,1099496,1099567;CP007571,1099496,1099567;CP007570,1099496,1099567;FO393392,1099496,1099567…
HG939456	Mauve	SHARED	1099568	1099597	.	.	.	Notes=Lenght29	AL732656,1099568,1099597;AE009948,1099568,1099597;CP000114,1099568,1099597;CP003810,1099568,1099597;HF952104,1099568,1099597;HF952106,1099568,1099597;HF952105,1099568,1099597;CP007632,1099568,1099597;CP006910,1099568,1099597;CP007572,1099568,1099597;CP007571,1099568,1099597;CP007570,1099568,1099597;CP010867,1099568,1099597;CP011325,1099568,1099597;CP011326,1099568,1099597;CP011327,1099568,1099597…
HG939456	Mauve	SHARED	1099598	1099728	.	.	.	Notes=Lenght130	AL732656,1099598,1099728;AE009948,1099598,1099728;CP000114,1099598,1099728;CP003810,1099598,1099728;HF952104,1099598,1099728;HF952106,1099598,1099728;HF952105,1099598,1099728;CP007631,1099598,1099728;CP007632,1099598,1099728;CP006910,1099598,1099728;CP007572,1099598,1099728;CP007571,1099598,1099728;CP007570,1099598,1099728;CP010867,1099598,1099728;CP011325,1099598,1099728;CP011326,1099598,1099728…
HG939456	Mauve	SHARED	1104579	1104620	.	.	.	Notes=Lenght41	AL732656,1104579,1104620;AE009948,1104579,1104620;CP000114,1104579,1104620;CP003810,1104579,1104620;CP003919,1104579,1104620;HF952104,1104579,1104620;HF952106,1104579,1104620;HF952105,1104579,1104620;CP007631,1104579,1104620;CP007632,1104579,1104620;CP006910,1104579,1104620;CP007572,1104579,1104620;CP007571,1104579,1104620;CP007570,1104579,1104620;CP010867,1104579,1104620;CP011325,1104579,1104620…
HG939456	Mauve	SHARED	1109463	1109492	.	.	.	Notes=Lenght29	AL732656,1109463,1109492;CP003919,1109463,1109492;HF952104,1109463,1109492;HF952106,1109463,1109492;HF952105,1109463,1109492;CP007482,1109463,1109492;CP007565,1109463,1109492;CP007632,1109463,1109492;CP006910,1109463,1109492;CP007572,1109463,1109492;CP007571,1109463,1109492;CP007570,1109463,1109492;FO393392,1109463,1109492;CP010867,1109463,1109492;CP011328,1109463,1109492;CP010319,1109463,1109492…
HG939456	Mauve	SHARED	1109493	1109607	.	.	.	Notes=Lenght114	AL732656,1109493,1109607;AE009948,1109493,1109607;CP003919,1109493,1109607;HF952104,1109493,1109607;HF952106,1109493,1109607;HF952105,1109493,1109607;CP007482,1109493,1109607;CP007565,1109493,1109607;CP007631,1109493,1109607;CP007632,1109493,1109607;CP006910,1109493,1109607;CP007572,1109493,1109607;CP007571,1109493,1109607;CP007570,1109493,1109607;FO393392,1109493,1109607;CP010867,1109493,1109607…
HG939456	Mauve	SHARED	1117932	1117950	.	.	.	Notes=Lenght18	AE009948,1117932,1117950;CP003810,1117932,1117950;HF952104,1117932,1117950;HF952106,1117932,1117950;HF952105,1117932,1117950;CP007482,1117932,1117950;CP007565,1117932,1117950;CP007631,1117932,1117950;CP007632,1117932,1117950;CP006910,1117932,1117950;FO393392,1117932,1117950;CP010867,1117932,1117950;CP011325,1117932,1117950;CP011326,1117932,1117950;CP011327,1117932,1117950;CP011328,1117932,1117950…
HG939456	Mauve	SHARED	1118810	1118830	.	.	.	Notes=Lenght20	AL732656,1118810,1118830;AE009948,1118810,1118830;CP000114,1118810,1118830;CP003810,1118810,1118830;CP003919,1118810,1118830;HF952104,1118810,1118830;HF952106,1118810,1118830;CP007482,1118810,1118830;CP007565,1118810,1118830;CP007631,1118810,1118830;CP007632,1118810,1118830;CP006910,1118810,1118830;CP007572,1118810,1118830;CP007571,1118810,1118830;CP007570,1118810,1118830;FO393392,1118810,1118830…
HG939456	Mauve	SHARED	1125113	1125220	.	.	.	Notes=Lenght107	AL732656,1125113,1125220;AE009948,1125113,1125220;CP000114,1125113,1125220;CP003810,1125113,1125220;CP003919,1125113,1125220;HF952104,1125113,1125220;HF952106,1125113,1125220;HF952105,1125113,1125220;CP007482,1125113,1125220;CP007565,1125113,1125220;CP007631,1125113,1125220;CP007632,1125113,1125220;CP006910,1125113,1125220;FO393392,1125113,1125220;CP010867,1125113,1125220;CP011325,1125113,1125220…
HG939456	Mauve	SHARED	1125221	1125265	.	.	.	Notes=Lenght44	AL732656,1125221,1125265;AE009948,1125221,1125265;CP000114,1125221,1125265;CP003810,1125221,1125265;HF952104,1125221,1125265;HF952105,1125221,1125265;CP007631,1125221,1125265;CP007632,1125221,1125265;CP006910,1125221,1125265;CP010867,1125221,1125265;CP011325,1125221,1125265;CP011326,1125221,1125265;CP011327,1125221,1125265;CP011329,1125221,1125265;CP010319,1125221,1125265;CP012419,1125221,1125265…
HG939456	Mauve	SHARED	1125266	1125367	.	.	.	Notes=Lenght101	AL732656,1125266,1125367;AE009948,1125266,1125367;CP000114,1125266,1125367;CP003810,1125266,1125367;CP003919,1125266,1125367;HF952104,1125266,1125367;HF952106,1125266,1125367;HF952105,1125266,1125367;CP007482,1125266,1125367;CP007565,1125266,1125367;CP007631,1125266,1125367;CP007632,1125266,1125367;CP006910,1125266,1125367;FO393392,1125266,1125367;CP010867,1125266,1125367;CP011325,1125266,1125367…
HG939456	Mauve	SHARED	1125368	1125537	.	.	.	Notes=Lenght169	AL732656,1125368,1125537;AE009948,1125368,1125537;CP000114,1125368,1125537;CP003810,1125368,1125537;HF952104,1125368,1125537;HF952105,1125368,1125537;CP007631,1125368,1125537;CP007632,1125368,1125537;CP006910,1125368,1125537;CP010867,1125368,1125537;CP011325,1125368,1125537;CP011326,1125368,1125537;CP011327,1125368,1125537;CP011329,1125368,1125537;CP010319,1125368,1125537;CP012419,1125368,1125537…
HG939456	Mauve	SHARED	1125538	1125661	.	.	.	Notes=Lenght123	AL732656,1125538,1125661;AE009948,1125538,1125661;CP000114,1125538,1125661;CP003810,1125538,1125661;HF952104,1125538,1125661;HF952105,1125538,1125661;CP006910,1125538,1125661;CP010867,1125538,1125661;CP011325,1125538,1125661;CP011326,1125538,1125661;CP011327,1125538,1125661;CP011329,1125538,1125661;CP010319,1125538,1125661;CP012419,1125538,1125661;CP013202,1125538,1125661;
HG939456	Mauve	SHARED	1125662	1125675	.	.	.	Notes=Lenght13	AL732656,1125662,1125675;AE009948,1125662,1125675;CP000114,1125662,1125675;CP003810,1125662,1125675;CP003919,1125662,1125675;HF952104,1125662,1125675;HF952106,1125662,1125675;HF952105,1125662,1125675;CP007482,1125662,1125675;CP007565,1125662,1125675;CP006910,1125662,1125675;FO393392,1125662,1125675;CP010867,1125662,1125675;CP011325,1125662,1125675;CP011326,1125662,1125675;CP011327,1125662,1125675…
HG939456	Mauve	SHARED	1125677	1125698	.	.	.	Notes=Lenght21	AL732656,1125677,1125698;AE009948,1125677,1125698;CP000114,1125677,1125698;CP003810,1125677,1125698;CP003919,1125677,1125698;HF952104,1125677,1125698;HF952105,1125677,1125698;CP007482,1125677,1125698;CP007565,1125677,1125698;CP006910,1125677,1125698;FO393392,1125677,1125698;CP010867,1125677,1125698;CP011325,1125677,1125698;CP011326,1125677,1125698;CP011327,1125677,1125698;CP011328,1125677,1125698…
HG939456	Mauve	SHARED	1125699	1125843	.	.	.	Notes=Lenght144	AL732656,1125699,1125843;AE009948,1125699,1125843;CP000114,1125699,1125843;CP003810,1125699,1125843;CP003919,1125699,1125843;HF952104,1125699,1125843;HF952106,1125699,1125843;HF952105,1125699,1125843;CP007482,1125699,1125843;CP007565,1125699,1125843;CP006910,1125699,1125843;FO393392,1125699,1125843;CP010867,1125699,1125843;CP011325,1125699,1125843;CP011326,1125699,1125843;CP011327,1125699,1125843…
HG939456	Mauve	SHARED	1126567	1126830	.	.	.	Notes=Lenght263	AE009948,1126567,1126830;CP000114,1126567,1126830;CP003810,1126567,1126830;HF952104,1126567,1126830;CP007631,1126567,1126830;CP007632,1126567,1126830;CP010867,1126567,1126830;CP011325,1126567,1126830;CP011326,1126567,1126830;CP011327,1126567,1126830;CP011329,1126567,1126830;CP012419,1126567,1126830;CP013202,1126567,1126830;
HG939456	Mauve	SHARED	1129098	1129111	.	.	.	Notes=Lenght13	AL732656,1129098,1129111;AE009948,1129098,1129111;CP003919,1129098,1129111;HF952104,1129098,1129111;CP007482,1129098,1129111;CP007565,1129098,1129111;CP007631,1129098,1129111;CP007572,1129098,1129111;CP007571,1129098,1129111;CP007570,1129098,1129111;FO393392,1129098,1129111;CP010867,1129098,1129111;CP011328,1129098,1129111;CP011329,1129098,1129111;CP010319,1129098,1129111;CP012419,1129098,1129111…
HG939456	Mauve	SHARED	1129112	1129137	.	.	.	Notes=Lenght25	AL732656,1129112,1129137;AE009948,1129112,1129137;CP003919,1129112,1129137;HF952104,1129112,1129137;HF952105,1129112,1129137;CP007482,1129112,1129137;CP007565,1129112,1129137;CP007631,1129112,1129137;CP007632,1129112,1129137;CP007572,1129112,1129137;CP007571,1129112,1129137;CP007570,1129112,1129137;FO393392,1129112,1129137;CP010867,1129112,1129137;CP011328,1129112,1129137;CP011329,1129112,1129137…
HG939456	Mauve	SHARED	1129138	1129157	.	.	.	Notes=Lenght19	AL732656,1129138,1129157;AE009948,1129138,1129157;CP000114,1129138,1129157;CP003810,1129138,1129157;CP003919,1129138,1129157;HF952104,1129138,1129157;HF952105,1129138,1129157;CP007482,1129138,1129157;CP007565,1129138,1129157;CP007631,1129138,1129157;CP007632,1129138,1129157;CP007572,1129138,1129157;CP007571,1129138,1129157;CP007570,1129138,1129157;FO393392,1129138,1129157;CP010867,1129138,1129157…
HG939456	Mauve	SHARED	1138680	1140436	.	.	.	Notes=Lenght1756	AL732656,1138680,1140436;AE009948,1138680,1140436;CP000114,1138680,1140436;CP003810,1138680,1140436;HF952104,1138680,1140436;HF952106,1138680,1140436;HF952105,1138680,1140436;CP007631,1138680,1140436;CP007632,1138680,1140436;CP006910,1138680,1140436;CP007572,1138680,1140436;CP007571,1138680,1140436;CP007570,1138680,1140436;CP010867,1138680,1140436;CP011325,1138680,1140436;CP011326,1138680,1140436…
HG939456	Mauve	SHARED	1142187	1142502	.	.	.	Notes=Lenght315	AL732656,1142187,1142502;AE009948,1142187,1142502;CP000114,1142187,1142502;CP003810,1142187,1142502;CP003919,1142187,1142502;HF952104,1142187,1142502;HF952106,1142187,1142502;HF952105,1142187,1142502;CP007631,1142187,1142502;CP007632,1142187,1142502;CP006910,1142187,1142502;CP007572,1142187,1142502;CP007571,1142187,1142502;CP007570,1142187,1142502;CP010867,1142187,1142502;CP011325,1142187,1142502…
HG939456	Mauve	SHARED	1147633	1147833	.	.	.	Notes=Lenght200	AL732656,1147633,1147833;AE009948,1147633,1147833;CP000114,1147633,1147833;CP003810,1147633,1147833;CP003919,1147633,1147833;HF952104,1147633,1147833;HF952106,1147633,1147833;HF952105,1147633,1147833;CP007631,1147633,1147833;CP007632,1147633,1147833;CP006910,1147633,1147833;CP007572,1147633,1147833;CP007571,1147633,1147833;CP007570,1147633,1147833;CP010867,1147633,1147833;CP011325,1147633,1147833…
HG939456	Mauve	SHARED	1159472	1159485	.	.	.	Notes=Lenght13	AE009948,1159472,1159485;CP000114,1159472,1159485;CP003810,1159472,1159485;CP003919,1159472,1159485;HF952104,1159472,1159485;HF952106,1159472,1159485;HF952105,1159472,1159485;CP007482,1159472,1159485;CP007565,1159472,1159485;CP007631,1159472,1159485;CP007632,1159472,1159485;CP006910,1159472,1159485;FO393392,1159472,1159485;CP010867,1159472,1159485;CP011325,1159472,1159485;CP011326,1159472,1159485…
HG939456	Mauve	SHARED	1162518	1162721	.	.	.	Notes=Lenght203	AL732656,1162518,1162721;AE009948,1162518,1162721;CP000114,1162518,1162721;CP003810,1162518,1162721;CP003919,1162518,1162721;HF952104,1162518,1162721;HF952106,1162518,1162721;HF952105,1162518,1162721;CP007482,1162518,1162721;CP007565,1162518,1162721;CP007631,1162518,1162721;CP007632,1162518,1162721;CP006910,1162518,1162721;CP007572,1162518,1162721;CP007571,1162518,1162721;CP007570,1162518,1162721…
HG939456	Mauve	SHARED	1179938	1179992	.	.	.	Notes=Lenght54	AL732656,1179938,1179992;AE009948,1179938,1179992;CP000114,1179938,1179992;CP003810,1179938,1179992;CP003919,1179938,1179992;HF952104,1179938,1179992;HF952106,1179938,1179992;HF952105,1179938,1179992;CP007631,1179938,1179992;CP007632,1179938,1179992;CP006910,1179938,1179992;CP007572,1179938,1179992;CP007571,1179938,1179992;CP007570,1179938,1179992;CP010867,1179938,1179992;CP011325,1179938,1179992…
HG939456	Mauve	SHARED	1196202	1196361	.	.	.	Notes=Lenght159	AL732656,1196202,1196361;AE009948,1196202,1196361;CP000114,1196202,1196361;HF952104,1196202,1196361;CP007631,1196202,1196361;CP007632,1196202,1196361;CP006910,1196202,1196361;CP007572,1196202,1196361;CP007571,1196202,1196361;CP007570,1196202,1196361;CP010867,1196202,1196361;CP011329,1196202,1196361;CP012419,1196202,1196361;CP013202,1196202,1196361;
HG939456	Mauve	SHARED	1196362	1196463	.	.	.	Notes=Lenght101	AL732656,1196362,1196463;AE009948,1196362,1196463;CP000114,1196362,1196463;HF952104,1196362,1196463;CP007631,1196362,1196463;CP007632,1196362,1196463;CP007572,1196362,1196463;CP007571,1196362,1196463;CP007570,1196362,1196463;CP010867,1196362,1196463;CP011329,1196362,1196463;CP012419,1196362,1196463;CP013202,1196362,1196463;
HG939456	Mauve	SHARED	1196464	1196723	.	.	.	Notes=Lenght259	AL732656,1196464,1196723;AE009948,1196464,1196723;CP000114,1196464,1196723;HF952104,1196464,1196723;CP007631,1196464,1196723;CP007632,1196464,1196723;CP006910,1196464,1196723;CP007572,1196464,1196723;CP007571,1196464,1196723;CP007570,1196464,1196723;CP010867,1196464,1196723;CP011329,1196464,1196723;CP012419,1196464,1196723;CP013202,1196464,1196723;
HG939456	Mauve	SHARED	1196724	1196748	.	.	.	Notes=Lenght24	AL732656,1196724,1196748;AE009948,1196724,1196748;CP000114,1196724,1196748;HF952104,1196724,1196748;CP007631,1196724,1196748;CP007632,1196724,1196748;CP007572,1196724,1196748;CP007571,1196724,1196748;CP007570,1196724,1196748;CP010867,1196724,1196748;CP011329,1196724,1196748;CP012419,1196724,1196748;CP013202,1196724,1196748;
HG939456	Mauve	SHARED	1196749	1196960	.	.	.	Notes=Lenght211	AL732656,1196749,1196960;AE009948,1196749,1196960;CP000114,1196749,1196960;HF952104,1196749,1196960;CP007631,1196749,1196960;CP007632,1196749,1196960;CP006910,1196749,1196960;CP007572,1196749,1196960;CP007571,1196749,1196960;CP007570,1196749,1196960;CP010867,1196749,1196960;CP011329,1196749,1196960;CP012419,1196749,1196960;CP013202,1196749,1196960;
HG939456	Mauve	SHARED	1196961	1197006	.	.	.	Notes=Lenght45	AL732656,1196961,1197006;AE009948,1196961,1197006;CP000114,1196961,1197006;HF952104,1196961,1197006;CP007631,1196961,1197006;CP007632,1196961,1197006;CP007572,1196961,1197006;CP007571,1196961,1197006;CP007570,1196961,1197006;CP010867,1196961,1197006;CP011329,1196961,1197006;CP012419,1196961,1197006;CP013202,1196961,1197006;
HG939456	Mauve	SHARED	1197007	1197156	.	.	.	Notes=Lenght149	AL732656,1197007,1197156;AE009948,1197007,1197156;CP000114,1197007,1197156;HF952104,1197007,1197156;CP007631,1197007,1197156;CP007632,1197007,1197156;CP006910,1197007,1197156;CP007572,1197007,1197156;CP007571,1197007,1197156;CP007570,1197007,1197156;CP010867,1197007,1197156;CP011329,1197007,1197156;CP012419,1197007,1197156;CP013202,1197007,1197156;
HG939456	Mauve	SHARED	1197157	1202634	.	.	.	Notes=Lenght5477	AL732656,1197157,1202634;AE009948,1197157,1202634;CP000114,1197157,1202634;HF952104,1197157,1202634;CP007631,1197157,1202634;CP007632,1197157,1202634;CP007572,1197157,1202634;CP007571,1197157,1202634;CP007570,1197157,1202634;CP010867,1197157,1202634;CP011329,1197157,1202634;CP012419,1197157,1202634;CP013202,1197157,1202634;
HG939456	Mauve	SHARED	1202635	1202646	.	.	.	Notes=Lenght11	AL732656,1202635,1202646;AE009948,1202635,1202646;CP000114,1202635,1202646;HF952104,1202635,1202646;CP007631,1202635,1202646;CP007632,1202635,1202646;CP007572,1202635,1202646;CP007571,1202635,1202646;CP007570,1202635,1202646;CP010867,1202635,1202646;CP011329,1202635,1202646;CP012419,1202635,1202646;CP013202,1202635,1202646;
HG939456	Mauve	SHARED	1202648	1202731	.	.	.	Notes=Lenght83	AL732656,1202648,1202731;AE009948,1202648,1202731;CP000114,1202648,1202731;HF952104,1202648,1202731;CP007631,1202648,1202731;CP007632,1202648,1202731;CP007572,1202648,1202731;CP007571,1202648,1202731;CP007570,1202648,1202731;CP010867,1202648,1202731;CP012419,1202648,1202731;CP013202,1202648,1202731;
HG939456	Mauve	SHARED	1204048	1204598	.	.	.	Notes=Lenght550	AE009948,1204048,1204598;HF952104,1204048,1204598;CP007631,1204048,1204598;CP007632,1204048,1204598;CP010867,1204048,1204598;CP011329,1204048,1204598;CP013202,1204048,1204598;
HG939456	Mauve	SHARED	1204599	1205665	.	.	.	Notes=Lenght1066	AL732656,1204599,1205665;AE009948,1204599,1205665;CP000114,1204599,1205665;CP003919,1204599,1205665;HF952104,1204599,1205665;HF952106,1204599,1205665;HF952105,1204599,1205665;CP007482,1204599,1205665;CP007565,1204599,1205665;CP007631,1204599,1205665;CP007632,1204599,1205665;CP007572,1204599,1205665;CP007571,1204599,1205665;CP007570,1204599,1205665;FO393392,1204599,1205665;CP010867,1204599,1205665…
HG939456	Mauve	SHARED	1205666	1205830	.	.	.	Notes=Lenght164	AL732656,1205666,1205830;AE009948,1205666,1205830;CP000114,1205666,1205830;HF952104,1205666,1205830;HF952105,1205666,1205830;CP007631,1205666,1205830;CP007632,1205666,1205830;CP007572,1205666,1205830;CP007571,1205666,1205830;CP007570,1205666,1205830;CP010867,1205666,1205830;CP011329,1205666,1205830;CP012419,1205666,1205830;CP013202,1205666,1205830;
HG939456	Mauve	SHARED	1205831	1206908	.	.	.	Notes=Lenght1077	AL732656,1205831,1206908;AE009948,1205831,1206908;CP000114,1205831,1206908;HF952104,1205831,1206908;CP007631,1205831,1206908;CP007632,1205831,1206908;CP007572,1205831,1206908;CP007571,1205831,1206908;CP007570,1205831,1206908;CP010867,1205831,1206908;CP011329,1205831,1206908;CP012419,1205831,1206908;CP013202,1205831,1206908;
HG939456	Mauve	SHARED	1207039	1208541	.	.	.	Notes=Lenght1502	AL732656,1207039,1208541;AE009948,1207039,1208541;CP000114,1207039,1208541;HF952104,1207039,1208541;CP007631,1207039,1208541;CP007632,1207039,1208541;CP007572,1207039,1208541;CP007571,1207039,1208541;CP007570,1207039,1208541;CP010867,1207039,1208541;CP011329,1207039,1208541;CP012419,1207039,1208541;CP013202,1207039,1208541;
HG939456	Mauve	SHARED	1208660	1209427	.	.	.	Notes=Lenght767	AL732656,1208660,1209427;AE009948,1208660,1209427;CP000114,1208660,1209427;HF952104,1208660,1209427;CP007631,1208660,1209427;CP007632,1208660,1209427;CP007572,1208660,1209427;CP007571,1208660,1209427;CP007570,1208660,1209427;CP010867,1208660,1209427;CP011329,1208660,1209427;CP012419,1208660,1209427;CP013202,1208660,1209427;
HG939456	Mauve	SHARED	1209428	1209461	.	.	.	Notes=Lenght33	AL732656,1209428,1209461;AE009948,1209428,1209461;CP000114,1209428,1209461;HF952104,1209428,1209461;CP007631,1209428,1209461;CP007632,1209428,1209461;CP007572,1209428,1209461;CP007570,1209428,1209461;CP010867,1209428,1209461;CP011329,1209428,1209461;CP012419,1209428,1209461;CP013202,1209428,1209461;
HG939456	Mauve	SHARED	1209462	1209954	.	.	.	Notes=Lenght492	AL732656,1209462,1209954;AE009948,1209462,1209954;CP000114,1209462,1209954;HF952104,1209462,1209954;CP007631,1209462,1209954;CP007632,1209462,1209954;CP007572,1209462,1209954;CP007571,1209462,1209954;CP007570,1209462,1209954;CP010867,1209462,1209954;CP011329,1209462,1209954;CP012419,1209462,1209954;CP013202,1209462,1209954;
HG939456	Mauve	SHARED	1209956	1213255	.	.	.	Notes=Lenght3299	AL732656,1209956,1213255;AE009948,1209956,1213255;CP000114,1209956,1213255;HF952104,1209956,1213255;CP007631,1209956,1213255;CP007632,1209956,1213255;CP007572,1209956,1213255;CP007571,1209956,1213255;CP007570,1209956,1213255;CP010867,1209956,1213255;CP011329,1209956,1213255;CP012419,1209956,1213255;CP013202,1209956,1213255;
HG939456	Mauve	SHARED	1213256	1214733	.	.	.	Notes=Lenght1477	AL732656,1213256,1214733;AE009948,1213256,1214733;CP000114,1213256,1214733;CP003810,1213256,1214733;HF952104,1213256,1214733;CP007631,1213256,1214733;CP007632,1213256,1214733;CP007572,1213256,1214733;CP007571,1213256,1214733;CP007570,1213256,1214733;CP010867,1213256,1214733;CP011325,1213256,1214733;CP011326,1213256,1214733;CP011327,1213256,1214733;CP011329,1213256,1214733;CP012419,1213256,1214733…
HG939456	Mauve	SHARED	1214734	1214752	.	.	.	Notes=Lenght18	AL732656,1214734,1214752;AE009948,1214734,1214752;CP000114,1214734,1214752;CP003810,1214734,1214752;HF952104,1214734,1214752;CP007631,1214734,1214752;CP007572,1214734,1214752;CP007571,1214734,1214752;CP007570,1214734,1214752;CP010867,1214734,1214752;CP011325,1214734,1214752;CP011326,1214734,1214752;CP011327,1214734,1214752;CP011329,1214734,1214752;CP012419,1214734,1214752;CP013202,1214734,1214752;
HG939456	Mauve	SHARED	1228646	1228755	.	.	.	Notes=Lenght109	AL732656,1228646,1228755;AE009948,1228646,1228755;CP000114,1228646,1228755;CP003810,1228646,1228755;HF952104,1228646,1228755;HF952106,1228646,1228755;HF952105,1228646,1228755;CP007482,1228646,1228755;CP007565,1228646,1228755;CP007631,1228646,1228755;CP007632,1228646,1228755;CP006910,1228646,1228755;CP007572,1228646,1228755;CP007571,1228646,1228755;CP007570,1228646,1228755;FO393392,1228646,1228755…
HG939456	Mauve	SHARED	1238574	1238623	.	.	.	Notes=Lenght49	AL732656,1238574,1238623;AE009948,1238574,1238623;CP000114,1238574,1238623;CP003810,1238574,1238623;HF952104,1238574,1238623;HF952106,1238574,1238623;HF952105,1238574,1238623;CP007631,1238574,1238623;CP007632,1238574,1238623;CP006910,1238574,1238623;CP007572,1238574,1238623;CP007571,1238574,1238623;CP007570,1238574,1238623;CP010867,1238574,1238623;CP011325,1238574,1238623;CP011326,1238574,1238623…
HG939456	Mauve	SHARED	1241086	1241289	.	.	.	Notes=Lenght203	AL732656,1241086,1241289;AE009948,1241086,1241289;CP000114,1241086,1241289;CP003810,1241086,1241289;HF952104,1241086,1241289;HF952106,1241086,1241289;HF952105,1241086,1241289;CP007631,1241086,1241289;CP007632,1241086,1241289;CP006910,1241086,1241289;CP007572,1241086,1241289;CP007571,1241086,1241289;CP007570,1241086,1241289;CP010867,1241086,1241289;CP011325,1241086,1241289;CP011326,1241086,1241289…
HG939456	Mauve	SHARED	1248582	1248873	.	.	.	Notes=Lenght291	AL732656,1248582,1248873;CP000114,1248582,1248873;CP003810,1248582,1248873;CP003919,1248582,1248873;HF952104,1248582,1248873;HF952106,1248582,1248873;HF952105,1248582,1248873;CP007482,1248582,1248873;CP007565,1248582,1248873;CP007631,1248582,1248873;CP007572,1248582,1248873;CP007571,1248582,1248873;CP007570,1248582,1248873;FO393392,1248582,1248873;CP010867,1248582,1248873;CP011325,1248582,1248873…
HG939456	Mauve	SHARED	1249481	1249520	.	.	.	Notes=Lenght39	CP000114,1249481,1249520;CP003810,1249481,1249520;HF952104,1249481,1249520;CP007631,1249481,1249520;CP010867,1249481,1249520;CP011325,1249481,1249520;CP011326,1249481,1249520;CP011327,1249481,1249520;CP011329,1249481,1249520;CP012419,1249481,1249520;CP013202,1249481,1249520;
HG939456	Mauve	SHARED	1249555	1249657	.	.	.	Notes=Lenght102	CP000114,1249555,1249657;CP003810,1249555,1249657;HF952104,1249555,1249657;CP007631,1249555,1249657;CP010867,1249555,1249657;CP011325,1249555,1249657;CP011326,1249555,1249657;CP011327,1249555,1249657;CP011329,1249555,1249657;CP012419,1249555,1249657;CP013202,1249555,1249657;
HG939456	Mauve	SHARED	1249801	1250012	.	.	.	Notes=Lenght211	AL732656,1249801,1250012;CP000114,1249801,1250012;CP003810,1249801,1250012;HF952104,1249801,1250012;CP007631,1249801,1250012;CP007572,1249801,1250012;CP007571,1249801,1250012;CP007570,1249801,1250012;CP010867,1249801,1250012;CP011325,1249801,1250012;CP011326,1249801,1250012;CP011327,1249801,1250012;CP011329,1249801,1250012;CP012419,1249801,1250012;CP013202,1249801,1250012;
HG939456	Mauve	SHARED	1250432	1250887	.	.	.	Notes=Lenght455	AL732656,1250432,1250887;CP000114,1250432,1250887;CP003810,1250432,1250887;HF952104,1250432,1250887;CP007631,1250432,1250887;CP007572,1250432,1250887;CP007571,1250432,1250887;CP007570,1250432,1250887;CP010867,1250432,1250887;CP011325,1250432,1250887;CP011326,1250432,1250887;CP011327,1250432,1250887;CP011329,1250432,1250887;CP012419,1250432,1250887;CP013202,1250432,1250887;
HG939456	Mauve	SHARED	1250888	1251198	.	.	.	Notes=Lenght310	AL732656,1250888,1251198;CP000114,1250888,1251198;CP003810,1250888,1251198;HF952104,1250888,1251198;CP007631,1250888,1251198;CP007572,1250888,1251198;CP007571,1250888,1251198;CP007570,1250888,1251198;CP010867,1250888,1251198;CP011325,1250888,1251198;CP011327,1250888,1251198;CP011329,1250888,1251198;CP012419,1250888,1251198;CP013202,1250888,1251198;
HG939456	Mauve	SHARED	1251242	1251270	.	.	.	Notes=Lenght28	CP000114,1251242,1251270;CP003810,1251242,1251270;HF952104,1251242,1251270;CP007631,1251242,1251270;CP010867,1251242,1251270;CP011325,1251242,1251270;CP011327,1251242,1251270;CP011329,1251242,1251270;CP012419,1251242,1251270;CP013202,1251242,1251270;
HG939456	Mauve	SHARED	1251271	1251289	.	.	.	Notes=Lenght18	AL732656,1251271,1251289;CP000114,1251271,1251289;CP003810,1251271,1251289;HF952104,1251271,1251289;CP007631,1251271,1251289;CP007572,1251271,1251289;CP007571,1251271,1251289;CP007570,1251271,1251289;CP010867,1251271,1251289;CP011325,1251271,1251289;CP011327,1251271,1251289;CP011329,1251271,1251289;CP012419,1251271,1251289;CP013202,1251271,1251289;
HG939456	Mauve	SHARED	1251869	1252215	.	.	.	Notes=Lenght346	CP003810,1251869,1252215;HF952104,1251869,1252215;CP007631,1251869,1252215;CP010867,1251869,1252215;CP011325,1251869,1252215;CP011327,1251869,1252215;CP011329,1251869,1252215;CP012419,1251869,1252215;CP013202,1251869,1252215;
HG939456	Mauve	SHARED	1252216	1252412	.	.	.	Notes=Lenght196	AE009948,1252216,1252412;CP003810,1252216,1252412;HF952104,1252216,1252412;CP007631,1252216,1252412;CP007632,1252216,1252412;CP010867,1252216,1252412;CP011325,1252216,1252412;CP011327,1252216,1252412;CP011329,1252216,1252412;CP012419,1252216,1252412;CP013202,1252216,1252412;
HG939456	Mauve	SHARED	1252413	1252445	.	.	.	Notes=Lenght32	AL732656,1252413,1252445;AE009948,1252413,1252445;CP003810,1252413,1252445;HF952104,1252413,1252445;CP007631,1252413,1252445;CP007632,1252413,1252445;CP007572,1252413,1252445;CP007571,1252413,1252445;CP007570,1252413,1252445;CP010867,1252413,1252445;CP011325,1252413,1252445;CP011327,1252413,1252445;CP011329,1252413,1252445;CP012419,1252413,1252445;CP013202,1252413,1252445;
HG939456	Mauve	SHARED	1252446	1252656	.	.	.	Notes=Lenght210	AE009948,1252446,1252656;CP003810,1252446,1252656;HF952104,1252446,1252656;CP007631,1252446,1252656;CP007632,1252446,1252656;CP010867,1252446,1252656;CP011325,1252446,1252656;CP011327,1252446,1252656;CP011329,1252446,1252656;CP012419,1252446,1252656;CP013202,1252446,1252656;
HG939456	Mauve	SHARED	1252657	1253229	.	.	.	Notes=Lenght572	AL732656,1252657,1253229;AE009948,1252657,1253229;CP003810,1252657,1253229;HF952104,1252657,1253229;CP007631,1252657,1253229;CP007632,1252657,1253229;CP007572,1252657,1253229;CP007571,1252657,1253229;CP007570,1252657,1253229;CP010867,1252657,1253229;CP011325,1252657,1253229;CP011327,1252657,1253229;CP011329,1252657,1253229;CP012419,1252657,1253229;CP013202,1252657,1253229;
HG939456	Mauve	SHARED	1253230	1253270	.	.	.	Notes=Lenght40	AE009948,1253230,1253270;CP003810,1253230,1253270;HF952104,1253230,1253270;CP007631,1253230,1253270;CP007632,1253230,1253270;CP010867,1253230,1253270;CP011325,1253230,1253270;CP011327,1253230,1253270;CP011329,1253230,1253270;CP012419,1253230,1253270;CP013202,1253230,1253270;
HG939456	Mauve	SHARED	1253271	1253440	.	.	.	Notes=Lenght169	AL732656,1253271,1253440;AE009948,1253271,1253440;CP003810,1253271,1253440;HF952104,1253271,1253440;CP007631,1253271,1253440;CP007632,1253271,1253440;CP007572,1253271,1253440;CP007571,1253271,1253440;CP007570,1253271,1253440;CP010867,1253271,1253440;CP011325,1253271,1253440;CP011327,1253271,1253440;CP011329,1253271,1253440;CP012419,1253271,1253440;CP013202,1253271,1253440;
HG939456	Mauve	SHARED	1253971	1254620	.	.	.	Notes=Lenght649	AL732656,1253971,1254620;AE009948,1253971,1254620;CP000114,1253971,1254620;HF952104,1253971,1254620;CP007631,1253971,1254620;CP007632,1253971,1254620;CP007572,1253971,1254620;CP007571,1253971,1254620;CP007570,1253971,1254620;CP010867,1253971,1254620;CP011329,1253971,1254620;CP013202,1253971,1254620;
HG939456	Mauve	SHARED	1254621	1254986	.	.	.	Notes=Lenght365	AE009948,1254621,1254986;CP000114,1254621,1254986;HF952104,1254621,1254986;CP007631,1254621,1254986;CP007632,1254621,1254986;CP010867,1254621,1254986;CP011329,1254621,1254986;CP013202,1254621,1254986;
HG939456	Mauve	SHARED	1256356	1256415	.	.	.	Notes=Lenght59	AE009948,1256356,1256415;CP003810,1256356,1256415;HF952104,1256356,1256415;CP007631,1256356,1256415;CP007632,1256356,1256415;CP010867,1256356,1256415;CP011325,1256356,1256415;CP011327,1256356,1256415;CP011329,1256356,1256415;CP012419,1256356,1256415;CP013202,1256356,1256415;
HG939456	Mauve	SHARED	1256416	1256453	.	.	.	Notes=Lenght37	AL732656,1256416,1256453;AE009948,1256416,1256453;CP003810,1256416,1256453;HF952104,1256416,1256453;CP007631,1256416,1256453;CP007632,1256416,1256453;CP007572,1256416,1256453;CP007571,1256416,1256453;CP007570,1256416,1256453;CP010867,1256416,1256453;CP011325,1256416,1256453;CP011327,1256416,1256453;CP011329,1256416,1256453;CP012419,1256416,1256453;CP013202,1256416,1256453;
HG939456	Mauve	SHARED	1257415	1257475	.	.	.	Notes=Lenght60	AL732656,1257415,1257475;AE009948,1257415,1257475;CP000114,1257415,1257475;CP003919,1257415,1257475;HF952104,1257415,1257475;HF952106,1257415,1257475;HF952105,1257415,1257475;CP007482,1257415,1257475;CP007565,1257415,1257475;CP007631,1257415,1257475;CP007632,1257415,1257475;CP006910,1257415,1257475;CP007572,1257415,1257475;CP007571,1257415,1257475;CP007570,1257415,1257475;FO393392,1257415,1257475…
HG939456	Mauve	SHARED	1257476	1257535	.	.	.	Notes=Lenght59	AE009948,1257476,1257535;CP000114,1257476,1257535;CP003919,1257476,1257535;HF952104,1257476,1257535;HF952106,1257476,1257535;HF952105,1257476,1257535;CP007482,1257476,1257535;CP007565,1257476,1257535;CP007631,1257476,1257535;CP007632,1257476,1257535;CP006910,1257476,1257535;FO393392,1257476,1257535;CP010867,1257476,1257535;CP011328,1257476,1257535;CP011329,1257476,1257535;CP010319,1257476,1257535…
HG939456	Mauve	SHARED	1258311	1258339	.	.	.	Notes=Lenght28	AL732656,1258311,1258339;AE009948,1258311,1258339;CP003810,1258311,1258339;CP003919,1258311,1258339;HF952104,1258311,1258339;HF952106,1258311,1258339;HF952105,1258311,1258339;CP007482,1258311,1258339;CP007565,1258311,1258339;CP007631,1258311,1258339;CP007632,1258311,1258339;CP006910,1258311,1258339;CP007572,1258311,1258339;CP007571,1258311,1258339;CP007570,1258311,1258339;FO393392,1258311,1258339…
HG939456	Mauve	SHARED	1259231	1259338	.	.	.	Notes=Lenght107	AE009948,1259231,1259338;CP003810,1259231,1259338;CP003919,1259231,1259338;HF952104,1259231,1259338;HF952106,1259231,1259338;HF952105,1259231,1259338;CP007482,1259231,1259338;CP007565,1259231,1259338;CP007631,1259231,1259338;CP007632,1259231,1259338;CP006910,1259231,1259338;FO393392,1259231,1259338;CP010867,1259231,1259338;CP011325,1259231,1259338;CP011327,1259231,1259338;CP011328,1259231,1259338…
HG939456	Mauve	SHARED	1258729	1258824	.	.	.	Notes=Lenght95	AL732656,1258729,1258824;AE009948,1258729,1258824;CP000114,1258729,1258824;CP003919,1258729,1258824;HF952104,1258729,1258824;HF952106,1258729,1258824;HF952105,1258729,1258824;CP007482,1258729,1258824;CP007565,1258729,1258824;CP007631,1258729,1258824;CP007632,1258729,1258824;CP006910,1258729,1258824;CP007572,1258729,1258824;CP007571,1258729,1258824;CP007570,1258729,1258824;FO393392,1258729,1258824…
HG939456	Mauve	SHARED	1259030	1259084	.	.	.	Notes=Lenght54	AL732656,1259030,1259084;AE009948,1259030,1259084;CP000114,1259030,1259084;CP003919,1259030,1259084;HF952104,1259030,1259084;HF952106,1259030,1259084;HF952105,1259030,1259084;CP007482,1259030,1259084;CP007565,1259030,1259084;CP007631,1259030,1259084;CP007632,1259030,1259084;CP006910,1259030,1259084;CP007572,1259030,1259084;CP007571,1259030,1259084;CP007570,1259030,1259084;FO393392,1259030,1259084…
HG939456	Mauve	SHARED	1259839	1260213	.	.	.	Notes=Lenght374	AE009948,1259839,1260213;CP000114,1259839,1260213;CP003919,1259839,1260213;HF952104,1259839,1260213;HF952106,1259839,1260213;HF952105,1259839,1260213;CP007482,1259839,1260213;CP007565,1259839,1260213;CP007631,1259839,1260213;CP007632,1259839,1260213;CP006910,1259839,1260213;FO393392,1259839,1260213;CP010867,1259839,1260213;CP011328,1259839,1260213;CP011329,1259839,1260213;CP010319,1259839,1260213…
HG939456	Mauve	SHARED	1260214	1260537	.	.	.	Notes=Lenght323	AL732656,1260214,1260537;AE009948,1260214,1260537;CP000114,1260214,1260537;CP003919,1260214,1260537;HF952104,1260214,1260537;HF952106,1260214,1260537;HF952105,1260214,1260537;CP007482,1260214,1260537;CP007565,1260214,1260537;CP007631,1260214,1260537;CP007632,1260214,1260537;CP006910,1260214,1260537;CP007572,1260214,1260537;CP007571,1260214,1260537;CP007570,1260214,1260537;FO393392,1260214,1260537…
HG939456	Mauve	SHARED	1260538	1260589	.	.	.	Notes=Lenght51	AE009948,1260538,1260589;CP000114,1260538,1260589;CP003919,1260538,1260589;HF952104,1260538,1260589;HF952106,1260538,1260589;HF952105,1260538,1260589;CP007482,1260538,1260589;CP007565,1260538,1260589;CP007631,1260538,1260589;CP007632,1260538,1260589;CP006910,1260538,1260589;FO393392,1260538,1260589;CP010867,1260538,1260589;CP011328,1260538,1260589;CP011329,1260538,1260589;CP010319,1260538,1260589…
HG939456	Mauve	SHARED	1260592	1260704	.	.	.	Notes=Lenght112	AL732656,1260592,1260704;AE009948,1260592,1260704;CP003810,1260592,1260704;CP003919,1260592,1260704;HF952104,1260592,1260704;HF952106,1260592,1260704;HF952105,1260592,1260704;CP007482,1260592,1260704;CP007565,1260592,1260704;CP007631,1260592,1260704;CP007632,1260592,1260704;CP006910,1260592,1260704;CP007572,1260592,1260704;CP007571,1260592,1260704;CP007570,1260592,1260704;FO393392,1260592,1260704…
HG939456	Mauve	SHARED	1260705	1260819	.	.	.	Notes=Lenght114	AE009948,1260705,1260819;CP003810,1260705,1260819;CP003919,1260705,1260819;HF952104,1260705,1260819;HF952106,1260705,1260819;HF952105,1260705,1260819;CP007482,1260705,1260819;CP007565,1260705,1260819;CP007631,1260705,1260819;CP007632,1260705,1260819;CP006910,1260705,1260819;FO393392,1260705,1260819;CP010867,1260705,1260819;CP011325,1260705,1260819;CP011327,1260705,1260819;CP011328,1260705,1260819…
HG939456	Mauve	SHARED	1261050	1261091	.	.	.	Notes=Lenght41	AE009948,1261050,1261091;CP000114,1261050,1261091;CP003919,1261050,1261091;HF952104,1261050,1261091;HF952106,1261050,1261091;HF952105,1261050,1261091;CP007482,1261050,1261091;CP007565,1261050,1261091;CP007631,1261050,1261091;CP007632,1261050,1261091;CP006910,1261050,1261091;FO393392,1261050,1261091;CP010867,1261050,1261091;CP011328,1261050,1261091;CP011329,1261050,1261091;CP010319,1261050,1261091…
HG939456	Mauve	SHARED	1261092	1261141	.	.	.	Notes=Lenght49	AL732656,1261092,1261141;AE009948,1261092,1261141;CP000114,1261092,1261141;CP003919,1261092,1261141;HF952104,1261092,1261141;HF952106,1261092,1261141;HF952105,1261092,1261141;CP007482,1261092,1261141;CP007565,1261092,1261141;CP007631,1261092,1261141;CP007632,1261092,1261141;CP006910,1261092,1261141;CP007572,1261092,1261141;CP007571,1261092,1261141;CP007570,1261092,1261141;FO393392,1261092,1261141…
HG939456	Mauve	SHARED	1261142	1261363	.	.	.	Notes=Lenght221	AE009948,1261142,1261363;CP000114,1261142,1261363;CP003919,1261142,1261363;HF952104,1261142,1261363;HF952106,1261142,1261363;HF952105,1261142,1261363;CP007482,1261142,1261363;CP007565,1261142,1261363;CP007631,1261142,1261363;CP007632,1261142,1261363;CP006910,1261142,1261363;FO393392,1261142,1261363;CP010867,1261142,1261363;CP011328,1261142,1261363;CP011329,1261142,1261363;CP010319,1261142,1261363…
HG939456	Mauve	SHARED	1261509	1261532	.	.	.	Notes=Lenght23	AL732656,1261509,1261532;AE009948,1261509,1261532;CP000114,1261509,1261532;CP003919,1261509,1261532;HF952104,1261509,1261532;HF952106,1261509,1261532;HF952105,1261509,1261532;CP007482,1261509,1261532;CP007565,1261509,1261532;CP007631,1261509,1261532;CP007632,1261509,1261532;CP006910,1261509,1261532;CP007572,1261509,1261532;CP007571,1261509,1261532;CP007570,1261509,1261532;FO393392,1261509,1261532…
HG939456	Mauve	SHARED	1261543	1262014	.	.	.	Notes=Lenght471	AL732656,1261543,1262014;AE009948,1261543,1262014;CP003810,1261543,1262014;CP003919,1261543,1262014;HF952104,1261543,1262014;HF952106,1261543,1262014;HF952105,1261543,1262014;CP007482,1261543,1262014;CP007565,1261543,1262014;CP007631,1261543,1262014;CP007632,1261543,1262014;CP006910,1261543,1262014;CP007572,1261543,1262014;CP007571,1261543,1262014;CP007570,1261543,1262014;FO393392,1261543,1262014…
HG939456	Mauve	SHARED	1272649	1272723	.	.	.	Notes=Lenght74	AL732656,1272649,1272723;AE009948,1272649,1272723;CP000114,1272649,1272723;CP003810,1272649,1272723;HF952104,1272649,1272723;HF952106,1272649,1272723;HF952105,1272649,1272723;CP007482,1272649,1272723;CP007565,1272649,1272723;CP007631,1272649,1272723;CP007632,1272649,1272723;CP006910,1272649,1272723;CP007572,1272649,1272723;CP007571,1272649,1272723;CP007570,1272649,1272723;FO393392,1272649,1272723…
HG939456	Mauve	SHARED	1272724	1272910	.	.	.	Notes=Lenght186	AL732656,1272724,1272910;AE009948,1272724,1272910;CP000114,1272724,1272910;CP003810,1272724,1272910;HF952104,1272724,1272910;HF952106,1272724,1272910;HF952105,1272724,1272910;CP007631,1272724,1272910;CP007632,1272724,1272910;CP006910,1272724,1272910;CP007572,1272724,1272910;CP007571,1272724,1272910;CP007570,1272724,1272910;CP010867,1272724,1272910;CP011325,1272724,1272910;CP011326,1272724,1272910…
HG939456	Mauve	SHARED	1272911	1273764	.	.	.	Notes=Lenght853	AL732656,1272911,1273764;AE009948,1272911,1273764;CP000114,1272911,1273764;CP003810,1272911,1273764;HF952104,1272911,1273764;HF952106,1272911,1273764;HF952105,1272911,1273764;CP007482,1272911,1273764;CP007565,1272911,1273764;CP007631,1272911,1273764;CP007632,1272911,1273764;CP006910,1272911,1273764;CP007572,1272911,1273764;CP007571,1272911,1273764;CP007570,1272911,1273764;FO393392,1272911,1273764…
HG939456	Mauve	SHARED	1284312	1284580	.	.	.	Notes=Lenght268	AL732656,1284312,1284580;AE009948,1284312,1284580;CP000114,1284312,1284580;CP003810,1284312,1284580;CP003919,1284312,1284580;HF952104,1284312,1284580;HF952106,1284312,1284580;HF952105,1284312,1284580;CP007631,1284312,1284580;CP007632,1284312,1284580;CP006910,1284312,1284580;CP007572,1284312,1284580;CP007571,1284312,1284580;CP007570,1284312,1284580;CP010867,1284312,1284580;CP011325,1284312,1284580…
HG939456	Mauve	SHARED	1292476	1292606	.	.	.	Notes=Lenght130	AL732656,1292476,1292606;AE009948,1292476,1292606;CP000114,1292476,1292606;CP003810,1292476,1292606;HF952104,1292476,1292606;HF952106,1292476,1292606;HF952105,1292476,1292606;CP007482,1292476,1292606;CP007565,1292476,1292606;CP007631,1292476,1292606;CP007632,1292476,1292606;CP006910,1292476,1292606;CP007572,1292476,1292606;CP007571,1292476,1292606;CP007570,1292476,1292606;FO393392,1292476,1292606…
HG939456	Mauve	SHARED	1336614	1336647	.	.	.	Notes=Lenght33	AL732656,1336614,1336647;AE009948,1336614,1336647;CP000114,1336614,1336647;CP003810,1336614,1336647;CP003919,1336614,1336647;HF952104,1336614,1336647;HF952106,1336614,1336647;HF952105,1336614,1336647;CP007482,1336614,1336647;CP007565,1336614,1336647;CP007631,1336614,1336647;CP007632,1336614,1336647;CP006910,1336614,1336647;FO393392,1336614,1336647;CP010867,1336614,1336647;CP011325,1336614,1336647…
HG939456	Mauve	SHARED	1344131	1344299	.	.	.	Notes=Lenght168	AE009948,1344131,1344299;CP000114,1344131,1344299;CP003810,1344131,1344299;HF952104,1344131,1344299;CP007631,1344131,1344299;CP007632,1344131,1344299;CP010867,1344131,1344299;CP011325,1344131,1344299;CP011326,1344131,1344299;CP011327,1344131,1344299;CP011329,1344131,1344299;CP012419,1344131,1344299;CP013202,1344131,1344299;
HG939456	Mauve	SHARED	1347781	1348073	.	.	.	Notes=Lenght292	AE009948,1347781,1348073;CP000114,1347781,1348073;CP003810,1347781,1348073;CP003919,1347781,1348073;HF952104,1347781,1348073;HF952106,1347781,1348073;HF952105,1347781,1348073;CP007482,1347781,1348073;CP007565,1347781,1348073;CP007631,1347781,1348073;CP007632,1347781,1348073;FO393392,1347781,1348073;CP010867,1347781,1348073;CP011325,1347781,1348073;CP011326,1347781,1348073;CP011327,1347781,1348073…
HG939456	Mauve	SHARED	1348300	1348653	.	.	.	Notes=Lenght353	AE009948,1348300,1348653;CP000114,1348300,1348653;CP003810,1348300,1348653;CP003919,1348300,1348653;HF952104,1348300,1348653;HF952106,1348300,1348653;HF952105,1348300,1348653;CP007482,1348300,1348653;CP007565,1348300,1348653;CP007631,1348300,1348653;CP007632,1348300,1348653;FO393392,1348300,1348653;CP010867,1348300,1348653;CP011325,1348300,1348653;CP011326,1348300,1348653;CP011327,1348300,1348653…
HG939456	Mauve	SHARED	1348932	1349121	.	.	.	Notes=Lenght189	AE009948,1348932,1349121;CP000114,1348932,1349121;CP003810,1348932,1349121;CP003919,1348932,1349121;HF952104,1348932,1349121;HF952106,1348932,1349121;HF952105,1348932,1349121;CP007482,1348932,1349121;CP007565,1348932,1349121;CP007631,1348932,1349121;CP007632,1348932,1349121;FO393392,1348932,1349121;CP010867,1348932,1349121;CP011325,1348932,1349121;CP011326,1348932,1349121;CP011327,1348932,1349121…
HG939456	Mauve	SHARED	1350155	1350219	.	.	.	Notes=Lenght64	AE009948,1350155,1350219;CP000114,1350155,1350219;CP003810,1350155,1350219;CP003919,1350155,1350219;HF952104,1350155,1350219;HF952106,1350155,1350219;HF952105,1350155,1350219;CP007482,1350155,1350219;CP007565,1350155,1350219;CP007631,1350155,1350219;CP007632,1350155,1350219;FO393392,1350155,1350219;CP010867,1350155,1350219;CP011325,1350155,1350219;CP011326,1350155,1350219;CP011327,1350155,1350219…
HG939456	Mauve	SHARED	1374513	1374526	.	.	.	Notes=Lenght13	AL732656,1374513,1374526;AE009948,1374513,1374526;CP000114,1374513,1374526;CP003810,1374513,1374526;CP003919,1374513,1374526;HF952104,1374513,1374526;HF952106,1374513,1374526;HF952105,1374513,1374526;CP007482,1374513,1374526;CP007565,1374513,1374526;CP007631,1374513,1374526;CP007632,1374513,1374526;CP006910,1374513,1374526;FO393392,1374513,1374526;CP010867,1374513,1374526;CP011325,1374513,1374526…
HG939456	Mauve	SHARED	1374571	1375417	.	.	.	Notes=Lenght846	AL732656,1374571,1375417;AE009948,1374571,1375417;CP000114,1374571,1375417;CP003810,1374571,1375417;CP003919,1374571,1375417;HF952104,1374571,1375417;HF952106,1374571,1375417;HF952105,1374571,1375417;CP007482,1374571,1375417;CP007565,1374571,1375417;CP007631,1374571,1375417;CP007632,1374571,1375417;CP006910,1374571,1375417;FO393392,1374571,1375417;CP010867,1374571,1375417;CP011325,1374571,1375417…
HG939456	Mauve	SHARED	1375418	1375501	.	.	.	Notes=Lenght83	AL732656,1375418,1375501;AE009948,1375418,1375501;CP000114,1375418,1375501;CP003810,1375418,1375501;HF952104,1375418,1375501;HF952106,1375418,1375501;HF952105,1375418,1375501;CP007482,1375418,1375501;CP007565,1375418,1375501;CP007631,1375418,1375501;CP007632,1375418,1375501;CP006910,1375418,1375501;FO393392,1375418,1375501;CP010867,1375418,1375501;CP011325,1375418,1375501;CP011326,1375418,1375501…
HG939456	Mauve	SHARED	1375502	1376802	.	.	.	Notes=Lenght1300	AL732656,1375502,1376802;AE009948,1375502,1376802;CP000114,1375502,1376802;CP003810,1375502,1376802;CP003919,1375502,1376802;HF952104,1375502,1376802;HF952106,1375502,1376802;HF952105,1375502,1376802;CP007482,1375502,1376802;CP007565,1375502,1376802;CP007631,1375502,1376802;CP007632,1375502,1376802;CP006910,1375502,1376802;FO393392,1375502,1376802;CP010867,1375502,1376802;CP011325,1375502,1376802…
HG939456	Mauve	SHARED	1393599	1393740	.	.	.	Notes=Lenght141	AE009948,1393599,1393740;CP000114,1393599,1393740;CP003810,1393599,1393740;CP003919,1393599,1393740;HF952104,1393599,1393740;HF952106,1393599,1393740;HF952105,1393599,1393740;CP007482,1393599,1393740;CP007565,1393599,1393740;CP007631,1393599,1393740;CP007632,1393599,1393740;CP006910,1393599,1393740;FO393392,1393599,1393740;CP010867,1393599,1393740;CP011325,1393599,1393740;CP011326,1393599,1393740…
HG939456	Mauve	SHARED	1395389	1395463	.	.	.	Notes=Lenght74	AL732656,1395389,1395463;AE009948,1395389,1395463;CP000114,1395389,1395463;CP003810,1395389,1395463;CP003919,1395389,1395463;HF952104,1395389,1395463;HF952106,1395389,1395463;HF952105,1395389,1395463;CP007631,1395389,1395463;CP007632,1395389,1395463;CP006910,1395389,1395463;CP007572,1395389,1395463;CP007571,1395389,1395463;CP007570,1395389,1395463;CP010867,1395389,1395463;CP011325,1395389,1395463…
HG939456	Mauve	SHARED	1397052	1397134	.	.	.	Notes=Lenght82	AL732656,1397052,1397134;AE009948,1397052,1397134;CP000114,1397052,1397134;CP003810,1397052,1397134;CP003919,1397052,1397134;HF952104,1397052,1397134;HF952106,1397052,1397134;HF952105,1397052,1397134;CP007482,1397052,1397134;CP007565,1397052,1397134;CP007631,1397052,1397134;CP007632,1397052,1397134;CP006910,1397052,1397134;CP007572,1397052,1397134;CP007571,1397052,1397134;CP007570,1397052,1397134…
HG939456	Mauve	SHARED	1406798	1407016	.	.	.	Notes=Lenght218	AL732656,1406798,1407016;AE009948,1406798,1407016;CP000114,1406798,1407016;CP003810,1406798,1407016;CP003919,1406798,1407016;HF952104,1406798,1407016;HF952106,1406798,1407016;HF952105,1406798,1407016;CP007631,1406798,1407016;CP007632,1406798,1407016;CP006910,1406798,1407016;CP007572,1406798,1407016;CP007571,1406798,1407016;CP007570,1406798,1407016;CP010867,1406798,1407016;CP011325,1406798,1407016…
HG939456	Mauve	SHARED	1430001	1430044	.	.	.	Notes=Lenght43	AE009948,1430001,1430044;CP000114,1430001,1430044;CP003810,1430001,1430044;CP003919,1430001,1430044;HF952104,1430001,1430044;HF952106,1430001,1430044;HF952105,1430001,1430044;CP007631,1430001,1430044;CP007632,1430001,1430044;CP006910,1430001,1430044;CP007572,1430001,1430044;CP007571,1430001,1430044;CP007570,1430001,1430044;CP010867,1430001,1430044;CP011325,1430001,1430044;CP011326,1430001,1430044…
HG939456	Mauve	SHARED	1430891	1431033	.	.	.	Notes=Lenght142	AL732656,1430891,1431033;AE009948,1430891,1431033;CP000114,1430891,1431033;CP003810,1430891,1431033;CP003919,1430891,1431033;HF952104,1430891,1431033;HF952106,1430891,1431033;HF952105,1430891,1431033;CP007631,1430891,1431033;CP007632,1430891,1431033;CP006910,1430891,1431033;CP007572,1430891,1431033;CP007571,1430891,1431033;CP007570,1430891,1431033;CP010867,1430891,1431033;CP011325,1430891,1431033…
HG939456	Mauve	SHARED	1432198	1432234	.	.	.	Notes=Lenght36	AL732656,1432198,1432234;AE009948,1432198,1432234;CP000114,1432198,1432234;CP003810,1432198,1432234;HF952104,1432198,1432234;HF952106,1432198,1432234;HF952105,1432198,1432234;CP007482,1432198,1432234;CP007565,1432198,1432234;CP007631,1432198,1432234;CP007632,1432198,1432234;CP006910,1432198,1432234;CP007572,1432198,1432234;CP007571,1432198,1432234;CP007570,1432198,1432234;FO393392,1432198,1432234…
HG939456	Mauve	SHARED	1435773	1435783	.	.	.	Notes=Lenght10	AE009948,1435773,1435783;CP000114,1435773,1435783;CP003810,1435773,1435783;CP003919,1435773,1435783;HF952104,1435773,1435783;HF952106,1435773,1435783;HF952105,1435773,1435783;CP007482,1435773,1435783;CP007565,1435773,1435783;CP007631,1435773,1435783;CP007632,1435773,1435783;CP006910,1435773,1435783;FO393392,1435773,1435783;CP010867,1435773,1435783;CP011325,1435773,1435783;CP011326,1435773,1435783…
HG939456	Mauve	SHARED	1435841	1436015	.	.	.	Notes=Lenght174	AL732656,1435841,1436015;AE009948,1435841,1436015;CP000114,1435841,1436015;CP003810,1435841,1436015;CP003919,1435841,1436015;HF952104,1435841,1436015;HF952105,1435841,1436015;CP007482,1435841,1436015;CP007565,1435841,1436015;CP007631,1435841,1436015;CP007632,1435841,1436015;CP006910,1435841,1436015;CP007572,1435841,1436015;CP007571,1435841,1436015;CP007570,1435841,1436015;FO393392,1435841,1436015…
HG939456	Mauve	SHARED	1469299	1469523	.	.	.	Notes=Lenght224	AL732656,1469299,1469523;AE009948,1469299,1469523;CP000114,1469299,1469523;CP003810,1469299,1469523;CP003919,1469299,1469523;HF952104,1469299,1469523;HF952106,1469299,1469523;HF952105,1469299,1469523;CP007482,1469299,1469523;CP007565,1469299,1469523;CP007631,1469299,1469523;CP007632,1469299,1469523;CP006910,1469299,1469523;CP007572,1469299,1469523;CP007571,1469299,1469523;CP007570,1469299,1469523…
HG939456	Mauve	SHARED	1472914	1473009	.	.	.	Notes=Lenght95	AL732656,1472914,1473009;AE009948,1472914,1473009;CP000114,1472914,1473009;CP003810,1472914,1473009;CP003919,1472914,1473009;HF952104,1472914,1473009;HF952106,1472914,1473009;CP007482,1472914,1473009;CP007565,1472914,1473009;CP007631,1472914,1473009;CP007632,1472914,1473009;CP006910,1472914,1473009;CP007572,1472914,1473009;CP007571,1472914,1473009;CP007570,1472914,1473009;FO393392,1472914,1473009…
HG939456	Mauve	SHARED	1473984	1474024	.	.	.	Notes=Lenght40	AL732656,1473984,1474024;AE009948,1473984,1474024;CP000114,1473984,1474024;CP003810,1473984,1474024;HF952104,1473984,1474024;HF952106,1473984,1474024;HF952105,1473984,1474024;CP007482,1473984,1474024;CP007565,1473984,1474024;CP007631,1473984,1474024;CP007632,1473984,1474024;CP006910,1473984,1474024;CP007572,1473984,1474024;CP007571,1473984,1474024;CP007570,1473984,1474024;FO393392,1473984,1474024…
HG939456	Mauve	SHARED	1474907	1475300	.	.	.	Notes=Lenght393	AL732656,1474907,1475300;AE009948,1474907,1475300;CP000114,1474907,1475300;CP003810,1474907,1475300;CP003919,1474907,1475300;HF952104,1474907,1475300;HF952106,1474907,1475300;HF952105,1474907,1475300;CP007482,1474907,1475300;CP007565,1474907,1475300;CP007631,1474907,1475300;CP007632,1474907,1475300;CP006910,1474907,1475300;CP007572,1474907,1475300;CP007571,1474907,1475300;FO393392,1474907,1475300…
HG939456	Mauve	SHARED	1475301	1475397	.	.	.	Notes=Lenght96	AL732656,1475301,1475397;AE009948,1475301,1475397;CP000114,1475301,1475397;CP003810,1475301,1475397;CP003919,1475301,1475397;HF952104,1475301,1475397;HF952106,1475301,1475397;HF952105,1475301,1475397;CP007482,1475301,1475397;CP007565,1475301,1475397;CP007631,1475301,1475397;CP007632,1475301,1475397;CP006910,1475301,1475397;CP007572,1475301,1475397;CP007571,1475301,1475397;FO393392,1475301,1475397…
HG939456	Mauve	SHARED	1477776	1477885	.	.	.	Notes=Lenght109	AL732656,1477776,1477885;AE009948,1477776,1477885;CP000114,1477776,1477885;CP003810,1477776,1477885;HF952104,1477776,1477885;HF952106,1477776,1477885;HF952105,1477776,1477885;CP007631,1477776,1477885;CP007632,1477776,1477885;CP006910,1477776,1477885;CP007572,1477776,1477885;CP007571,1477776,1477885;CP007570,1477776,1477885;CP010867,1477776,1477885;CP011325,1477776,1477885;CP011326,1477776,1477885…
HG939456	Mauve	SHARED	1494542	1494583	.	.	.	Notes=Lenght41	AL732656,1494542,1494583;AE009948,1494542,1494583;CP000114,1494542,1494583;CP003810,1494542,1494583;HF952104,1494542,1494583;HF952106,1494542,1494583;HF952105,1494542,1494583;CP007482,1494542,1494583;CP007565,1494542,1494583;CP007631,1494542,1494583;CP007632,1494542,1494583;CP006910,1494542,1494583;CP007572,1494542,1494583;CP007571,1494542,1494583;CP007570,1494542,1494583;FO393392,1494542,1494583…
HG939456	Mauve	SHARED	1500751	1500819	.	.	.	Notes=Lenght68	AL732656,1500751,1500819;AE009948,1500751,1500819;CP000114,1500751,1500819;CP003810,1500751,1500819;CP003919,1500751,1500819;HF952104,1500751,1500819;HF952106,1500751,1500819;HF952105,1500751,1500819;CP007631,1500751,1500819;CP007632,1500751,1500819;CP006910,1500751,1500819;CP007572,1500751,1500819;CP007571,1500751,1500819;CP007570,1500751,1500819;CP010867,1500751,1500819;CP011325,1500751,1500819…
HG939456	Mauve	SHARED	1547725	1548319	.	.	.	Notes=Lenght594	AL732656,1547725,1548319;AE009948,1547725,1548319;CP000114,1547725,1548319;CP003810,1547725,1548319;HF952104,1547725,1548319;HF952106,1547725,1548319;HF952105,1547725,1548319;CP007482,1547725,1548319;CP007565,1547725,1548319;CP007631,1547725,1548319;CP007632,1547725,1548319;CP006910,1547725,1548319;CP007572,1547725,1548319;CP007571,1547725,1548319;CP007570,1547725,1548319;FO393392,1547725,1548319…
HG939456	Mauve	SHARED	1556591	1556656	.	.	.	Notes=Lenght65	AL732656,1556591,1556656;AE009948,1556591,1556656;CP000114,1556591,1556656;CP003810,1556591,1556656;CP003919,1556591,1556656;HF952104,1556591,1556656;HF952106,1556591,1556656;HF952105,1556591,1556656;CP007631,1556591,1556656;CP007632,1556591,1556656;CP006910,1556591,1556656;CP007572,1556591,1556656;CP007571,1556591,1556656;CP007570,1556591,1556656;CP010867,1556591,1556656;CP011325,1556591,1556656…
HG939456	Mauve	SHARED	1559921	1559999	.	.	.	Notes=Lenght78	AL732656,1559921,1559999;AE009948,1559921,1559999;CP000114,1559921,1559999;CP003810,1559921,1559999;HF952104,1559921,1559999;HF952106,1559921,1559999;HF952105,1559921,1559999;CP007631,1559921,1559999;CP007632,1559921,1559999;CP006910,1559921,1559999;CP007572,1559921,1559999;CP007571,1559921,1559999;CP007570,1559921,1559999;CP010867,1559921,1559999;CP011325,1559921,1559999;CP011326,1559921,1559999…
HG939456	Mauve	SHARED	1565196	1565260	.	.	.	Notes=Lenght64	AL732656,1565196,1565260;AE009948,1565196,1565260;CP000114,1565196,1565260;CP003810,1565196,1565260;CP003919,1565196,1565260;HF952104,1565196,1565260;HF952106,1565196,1565260;HF952105,1565196,1565260;CP007631,1565196,1565260;CP007632,1565196,1565260;CP006910,1565196,1565260;CP007572,1565196,1565260;CP007571,1565196,1565260;CP007570,1565196,1565260;CP010867,1565196,1565260;CP011325,1565196,1565260…
HG939456	Mauve	SHARED	1565261	1565477	.	.	.	Notes=Lenght216	AL732656,1565261,1565477;AE009948,1565261,1565477;CP000114,1565261,1565477;CP003810,1565261,1565477;CP003919,1565261,1565477;HF952104,1565261,1565477;HF952106,1565261,1565477;HF952105,1565261,1565477;CP007631,1565261,1565477;CP007632,1565261,1565477;CP007572,1565261,1565477;CP007571,1565261,1565477;CP007570,1565261,1565477;CP010867,1565261,1565477;CP011325,1565261,1565477;CP011326,1565261,1565477…
HG939456	Mauve	SHARED	1565478	1567314	.	.	.	Notes=Lenght1836	AL732656,1565478,1567314;AE009948,1565478,1567314;CP000114,1565478,1567314;CP003810,1565478,1567314;CP003919,1565478,1567314;HF952104,1565478,1567314;HF952106,1565478,1567314;HF952105,1565478,1567314;CP007631,1565478,1567314;CP007632,1565478,1567314;CP006910,1565478,1567314;CP007572,1565478,1567314;CP007571,1565478,1567314;CP007570,1565478,1567314;CP010867,1565478,1567314;CP011325,1565478,1567314…
HG939456	Mauve	SHARED	1587099	1587140	.	.	.	Notes=Lenght41	AL732656,1587099,1587140;AE009948,1587099,1587140;CP000114,1587099,1587140;CP003810,1587099,1587140;HF952104,1587099,1587140;HF952106,1587099,1587140;HF952105,1587099,1587140;CP007631,1587099,1587140;CP007632,1587099,1587140;CP006910,1587099,1587140;CP007572,1587099,1587140;CP007571,1587099,1587140;CP007570,1587099,1587140;CP010867,1587099,1587140;CP011325,1587099,1587140;CP011326,1587099,1587140…
HG939456	Mauve	SHARED	1597369	1597425	.	.	.	Notes=Lenght56	AE009948,1597369,1597425;CP000114,1597369,1597425;CP003810,1597369,1597425;CP003919,1597369,1597425;HF952104,1597369,1597425;HF952106,1597369,1597425;HF952105,1597369,1597425;CP007482,1597369,1597425;CP007565,1597369,1597425;CP007631,1597369,1597425;CP007632,1597369,1597425;CP006910,1597369,1597425;FO393392,1597369,1597425;CP010867,1597369,1597425;CP011325,1597369,1597425;CP011326,1597369,1597425…
HG939456	Mauve	SHARED	1605854	1606040	.	.	.	Notes=Lenght186	AL732656,1605854,1606040;AE009948,1605854,1606040;CP000114,1605854,1606040;CP003810,1605854,1606040;CP003919,1605854,1606040;HF952104,1605854,1606040;HF952105,1605854,1606040;CP007482,1605854,1606040;CP007565,1605854,1606040;CP007631,1605854,1606040;CP007632,1605854,1606040;CP006910,1605854,1606040;CP007572,1605854,1606040;CP007571,1605854,1606040;CP007570,1605854,1606040;FO393392,1605854,1606040…
HG939456	Mauve	SHARED	1610820	1610856	.	.	.	Notes=Lenght36	AL732656,1610820,1610856;AE009948,1610820,1610856;CP000114,1610820,1610856;CP003810,1610820,1610856;HF952104,1610820,1610856;HF952106,1610820,1610856;HF952105,1610820,1610856;CP007482,1610820,1610856;CP007565,1610820,1610856;CP007631,1610820,1610856;CP007632,1610820,1610856;CP006910,1610820,1610856;CP007572,1610820,1610856;CP007571,1610820,1610856;CP007570,1610820,1610856;FO393392,1610820,1610856…
HG939456	Mauve	SHARED	1612508	1613202	.	.	.	Notes=Lenght694	AE009948,1612508,1613202;CP000114,1612508,1613202;CP003810,1612508,1613202;CP003919,1612508,1613202;HF952104,1612508,1613202;HF952106,1612508,1613202;HF952105,1612508,1613202;CP007482,1612508,1613202;CP007565,1612508,1613202;CP007631,1612508,1613202;CP006910,1612508,1613202;FO393392,1612508,1613202;CP010867,1612508,1613202;CP011325,1612508,1613202;CP011326,1612508,1613202;CP011327,1612508,1613202…
HG939456	Mauve	SHARED	1613203	1613266	.	.	.	Notes=Lenght63	AE009948,1613203,1613266;CP000114,1613203,1613266;CP003810,1613203,1613266;HF952104,1613203,1613266;HF952106,1613203,1613266;HF952105,1613203,1613266;CP007482,1613203,1613266;CP007565,1613203,1613266;CP007631,1613203,1613266;CP006910,1613203,1613266;FO393392,1613203,1613266;CP010867,1613203,1613266;CP011325,1613203,1613266;CP011326,1613203,1613266;CP011327,1613203,1613266;CP011328,1613203,1613266…
HG939456	Mauve	SHARED	1613267	1613308	.	.	.	Notes=Lenght41	AL732656,1613267,1613308;AE009948,1613267,1613308;CP000114,1613267,1613308;CP003810,1613267,1613308;HF952104,1613267,1613308;HF952106,1613267,1613308;HF952105,1613267,1613308;CP007482,1613267,1613308;CP007565,1613267,1613308;CP007631,1613267,1613308;CP007632,1613267,1613308;CP006910,1613267,1613308;CP007572,1613267,1613308;CP007571,1613267,1613308;CP007570,1613267,1613308;FO393392,1613267,1613308…
HG939456	Mauve	SHARED	1613441	1613640	.	.	.	Notes=Lenght199	AE009948,1613441,1613640;CP000114,1613441,1613640;CP003810,1613441,1613640;CP003919,1613441,1613640;HF952104,1613441,1613640;HF952106,1613441,1613640;HF952105,1613441,1613640;CP007482,1613441,1613640;CP007565,1613441,1613640;CP007631,1613441,1613640;CP006910,1613441,1613640;FO393392,1613441,1613640;CP010867,1613441,1613640;CP011325,1613441,1613640;CP011326,1613441,1613640;CP011327,1613441,1613640…
HG939456	Mauve	SHARED	1613641	1613675	.	.	.	Notes=Lenght34	AE009948,1613641,1613675;CP000114,1613641,1613675;CP003810,1613641,1613675;HF952104,1613641,1613675;HF952106,1613641,1613675;HF952105,1613641,1613675;CP007482,1613641,1613675;CP007565,1613641,1613675;CP006910,1613641,1613675;FO393392,1613641,1613675;CP010867,1613641,1613675;CP011325,1613641,1613675;CP011326,1613641,1613675;CP011327,1613641,1613675;CP011328,1613641,1613675;CP011329,1613641,1613675…
HG939456	Mauve	SHARED	1615029	1615219	.	.	.	Notes=Lenght190	AE009948,1615029,1615219;CP000114,1615029,1615219;CP003810,1615029,1615219;HF952104,1615029,1615219;CP007631,1615029,1615219;CP010867,1615029,1615219;CP011325,1615029,1615219;CP011326,1615029,1615219;CP011327,1615029,1615219;CP011329,1615029,1615219;CP012419,1615029,1615219;CP013202,1615029,1615219;
HG939456	Mauve	SHARED	1615220	1615354	.	.	.	Notes=Lenght134	AE009948,1615220,1615354;CP000114,1615220,1615354;CP003810,1615220,1615354;CP003919,1615220,1615354;HF952104,1615220,1615354;HF952106,1615220,1615354;HF952105,1615220,1615354;CP007482,1615220,1615354;CP007565,1615220,1615354;CP007631,1615220,1615354;CP006910,1615220,1615354;FO393392,1615220,1615354;CP010867,1615220,1615354;CP011325,1615220,1615354;CP011326,1615220,1615354;CP011327,1615220,1615354…
HG939456	Mauve	SHARED	1615355	1615380	.	.	.	Notes=Lenght25	AE009948,1615355,1615380;CP000114,1615355,1615380;CP003810,1615355,1615380;HF952104,1615355,1615380;CP007631,1615355,1615380;CP010867,1615355,1615380;CP011325,1615355,1615380;CP011326,1615355,1615380;CP011327,1615355,1615380;CP011329,1615355,1615380;CP012419,1615355,1615380;CP013202,1615355,1615380;
HG939456	Mauve	SHARED	1619405	1619496	.	.	.	Notes=Lenght91	AL732656,1619405,1619496;AE009948,1619405,1619496;CP000114,1619405,1619496;CP003810,1619405,1619496;HF952104,1619405,1619496;HF952106,1619405,1619496;HF952105,1619405,1619496;CP007482,1619405,1619496;CP007565,1619405,1619496;CP007631,1619405,1619496;CP007632,1619405,1619496;CP006910,1619405,1619496;CP007572,1619405,1619496;CP007571,1619405,1619496;CP007570,1619405,1619496;FO393392,1619405,1619496…
HG939456	Mauve	SHARED	1645350	1645394	.	.	.	Notes=Lenght44	AL732656,1645350,1645394;AE009948,1645350,1645394;CP000114,1645350,1645394;CP003810,1645350,1645394;HF952104,1645350,1645394;HF952106,1645350,1645394;HF952105,1645350,1645394;CP007631,1645350,1645394;CP007632,1645350,1645394;CP006910,1645350,1645394;CP007572,1645350,1645394;CP007571,1645350,1645394;CP007570,1645350,1645394;CP010867,1645350,1645394;CP011325,1645350,1645394;CP011326,1645350,1645394…
HG939456	Mauve	SHARED	1658990	1659286	.	.	.	Notes=Lenght296	AL732656,1658990,1659286;AE009948,1658990,1659286;CP000114,1658990,1659286;CP003810,1658990,1659286;HF952104,1658990,1659286;HF952106,1658990,1659286;HF952105,1658990,1659286;CP007482,1658990,1659286;CP007565,1658990,1659286;CP007631,1658990,1659286;CP007632,1658990,1659286;CP007572,1658990,1659286;CP007571,1658990,1659286;CP007570,1658990,1659286;FO393392,1658990,1659286;CP010867,1658990,1659286…
HG939456	Mauve	SHARED	1659287	1659979	.	.	.	Notes=Lenght692	AL732656,1659287,1659979;AE009948,1659287,1659979;CP000114,1659287,1659979;CP003810,1659287,1659979;HF952104,1659287,1659979;HF952106,1659287,1659979;HF952105,1659287,1659979;CP007631,1659287,1659979;CP007632,1659287,1659979;CP007572,1659287,1659979;CP007571,1659287,1659979;CP007570,1659287,1659979;CP010867,1659287,1659979;CP011325,1659287,1659979;CP011326,1659287,1659979;CP011327,1659287,1659979…
HG939456	Mauve	SHARED	1659980	1660233	.	.	.	Notes=Lenght253	AE009948,1659980,1660233;CP000114,1659980,1660233;CP003810,1659980,1660233;HF952104,1659980,1660233;HF952106,1659980,1660233;HF952105,1659980,1660233;CP007631,1659980,1660233;CP007632,1659980,1660233;CP010867,1659980,1660233;CP011325,1659980,1660233;CP011326,1659980,1660233;CP011327,1659980,1660233;CP011329,1659980,1660233;CP010319,1659980,1660233;CP012419,1659980,1660233;CP013202,1659980,1660233;
HG939456	Mauve	SHARED	1660238	1660252	.	.	.	Notes=Lenght14	CP000114,1660238,1660252;CP003810,1660238,1660252;HF952104,1660238,1660252;HF952106,1660238,1660252;HF952105,1660238,1660252;CP007631,1660238,1660252;CP007632,1660238,1660252;CP010867,1660238,1660252;CP011325,1660238,1660252;CP011326,1660238,1660252;CP011327,1660238,1660252;CP012419,1660238,1660252;CP013202,1660238,1660252;
HG939456	Mauve	SHARED	1660253	1660308	.	.	.	Notes=Lenght55	CP000114,1660253,1660308;CP003810,1660253,1660308;HF952104,1660253,1660308;HF952106,1660253,1660308;HF952105,1660253,1660308;CP007631,1660253,1660308;CP007632,1660253,1660308;CP010867,1660253,1660308;CP011325,1660253,1660308;CP011326,1660253,1660308;CP011327,1660253,1660308;CP012419,1660253,1660308;CP013202,1660253,1660308;
HG939456	Mauve	SHARED	1660520	1660570	.	.	.	Notes=Lenght50	CP000114,1660520,1660570;CP003810,1660520,1660570;HF952104,1660520,1660570;HF952105,1660520,1660570;CP007631,1660520,1660570;CP007632,1660520,1660570;CP010867,1660520,1660570;CP011325,1660520,1660570;CP011326,1660520,1660570;CP011327,1660520,1660570;CP012419,1660520,1660570;CP013202,1660520,1660570;
HG939456	Mauve	SHARED	1660571	1660583	.	.	.	Notes=Lenght12	AE009948,1660571,1660583;CP000114,1660571,1660583;CP003810,1660571,1660583;HF952104,1660571,1660583;HF952106,1660571,1660583;HF952105,1660571,1660583;CP007631,1660571,1660583;CP007632,1660571,1660583;CP010867,1660571,1660583;CP011325,1660571,1660583;CP011326,1660571,1660583;CP011327,1660571,1660583;CP011329,1660571,1660583;CP012419,1660571,1660583;CP013202,1660571,1660583;
HG939456	Mauve	SHARED	1660584	1660596	.	.	.	Notes=Lenght12	AE009948,1660584,1660596;CP000114,1660584,1660596;CP003810,1660584,1660596;HF952104,1660584,1660596;HF952106,1660584,1660596;HF952105,1660584,1660596;CP007631,1660584,1660596;CP007632,1660584,1660596;CP010867,1660584,1660596;CP011325,1660584,1660596;CP011326,1660584,1660596;CP011327,1660584,1660596;CP011329,1660584,1660596;CP010319,1660584,1660596;CP012419,1660584,1660596;CP013202,1660584,1660596;
HG939456	Mauve	SHARED	1660604	1660964	.	.	.	Notes=Lenght360	AE009948,1660604,1660964;CP000114,1660604,1660964;CP003810,1660604,1660964;HF952104,1660604,1660964;CP007631,1660604,1660964;CP007632,1660604,1660964;CP006910,1660604,1660964;CP010867,1660604,1660964;CP011325,1660604,1660964;CP011326,1660604,1660964;CP011327,1660604,1660964;CP011329,1660604,1660964;CP012419,1660604,1660964;CP013202,1660604,1660964;
HG939456	Mauve	SHARED	1661649	1661697	.	.	.	Notes=Lenght48	AL732656,1661649,1661697;AE009948,1661649,1661697;CP000114,1661649,1661697;CP003810,1661649,1661697;CP003919,1661649,1661697;HF952104,1661649,1661697;HF952105,1661649,1661697;CP007482,1661649,1661697;CP007565,1661649,1661697;CP007631,1661649,1661697;CP007632,1661649,1661697;CP006910,1661649,1661697;CP007572,1661649,1661697;CP007571,1661649,1661697;CP007570,1661649,1661697;FO393392,1661649,1661697…
HG939456	Mauve	SHARED	1662009	1662051	.	.	.	Notes=Lenght42	AL732656,1662009,1662051;AE009948,1662009,1662051;CP000114,1662009,1662051;CP003810,1662009,1662051;HF952104,1662009,1662051;HF952106,1662009,1662051;HF952105,1662009,1662051;CP007631,1662009,1662051;CP007632,1662009,1662051;CP006910,1662009,1662051;CP007572,1662009,1662051;CP007571,1662009,1662051;CP007570,1662009,1662051;CP010867,1662009,1662051;CP011325,1662009,1662051;CP011326,1662009,1662051…
HG939456	Mauve	SHARED	1692009	1692020	.	.	.	Notes=Lenght11	AL732656,1692009,1692020;AE009948,1692009,1692020;CP000114,1692009,1692020;CP003810,1692009,1692020;CP003919,1692009,1692020;HF952104,1692009,1692020;HF952106,1692009,1692020;CP007482,1692009,1692020;CP007565,1692009,1692020;CP007631,1692009,1692020;CP007632,1692009,1692020;CP007572,1692009,1692020;CP007571,1692009,1692020;CP007570,1692009,1692020;FO393392,1692009,1692020;CP010867,1692009,1692020…
HG939456	Mauve	SHARED	1710286	1710322	.	.	.	Notes=Lenght36	AL732656,1710286,1710322;AE009948,1710286,1710322;CP000114,1710286,1710322;CP003810,1710286,1710322;CP003919,1710286,1710322;HF952104,1710286,1710322;HF952106,1710286,1710322;HF952105,1710286,1710322;CP007631,1710286,1710322;CP007632,1710286,1710322;CP006910,1710286,1710322;CP007572,1710286,1710322;CP007571,1710286,1710322;CP007570,1710286,1710322;CP010867,1710286,1710322;CP011325,1710286,1710322…
HG939456	Mauve	SHARED	1710590	1710870	.	.	.	Notes=Lenght280	AL732656,1710590,1710870;AE009948,1710590,1710870;CP000114,1710590,1710870;CP003810,1710590,1710870;HF952104,1710590,1710870;HF952106,1710590,1710870;HF952105,1710590,1710870;CP007482,1710590,1710870;CP007565,1710590,1710870;CP007631,1710590,1710870;CP007632,1710590,1710870;CP006910,1710590,1710870;CP007572,1710590,1710870;CP007571,1710590,1710870;CP007570,1710590,1710870;FO393392,1710590,1710870…
HG939456	Mauve	SHARED	1719662	1719792	.	.	.	Notes=Lenght130	AL732656,1719662,1719792;AE009948,1719662,1719792;CP000114,1719662,1719792;CP003810,1719662,1719792;CP003919,1719662,1719792;HF952104,1719662,1719792;HF952106,1719662,1719792;HF952105,1719662,1719792;CP007631,1719662,1719792;CP007632,1719662,1719792;CP006910,1719662,1719792;CP007572,1719662,1719792;CP007571,1719662,1719792;CP007570,1719662,1719792;CP010867,1719662,1719792;CP011325,1719662,1719792…
HG939456	Mauve	SHARED	1721185	1721330	.	.	.	Notes=Lenght145	AL732656,1721185,1721330;AE009948,1721185,1721330;CP000114,1721185,1721330;CP003810,1721185,1721330;HF952104,1721185,1721330;HF952106,1721185,1721330;HF952105,1721185,1721330;CP007631,1721185,1721330;CP007632,1721185,1721330;CP006910,1721185,1721330;CP007572,1721185,1721330;CP007571,1721185,1721330;CP007570,1721185,1721330;CP010867,1721185,1721330;CP011325,1721185,1721330;CP011326,1721185,1721330…
HG939456	Mauve	SHARED	1721331	1721693	.	.	.	Notes=Lenght362	AL732656,1721331,1721693;AE009948,1721331,1721693;CP000114,1721331,1721693;CP003810,1721331,1721693;HF952104,1721331,1721693;HF952106,1721331,1721693;HF952105,1721331,1721693;CP007482,1721331,1721693;CP007565,1721331,1721693;CP007631,1721331,1721693;CP007632,1721331,1721693;CP006910,1721331,1721693;CP007572,1721331,1721693;CP007571,1721331,1721693;CP007570,1721331,1721693;FO393392,1721331,1721693…
HG939456	Mauve	SHARED	1760842	1760852	.	.	.	Notes=Lenght10	AL732656,1760842,1760852;AE009948,1760842,1760852;CP000114,1760842,1760852;CP003810,1760842,1760852;CP003919,1760842,1760852;HF952104,1760842,1760852;HF952106,1760842,1760852;HF952105,1760842,1760852;CP007482,1760842,1760852;CP007565,1760842,1760852;CP007631,1760842,1760852;CP007632,1760842,1760852;CP006910,1760842,1760852;CP007572,1760842,1760852;CP007571,1760842,1760852;FO393392,1760842,1760852…
HG939456	Mauve	SHARED	1784948	1786019	.	.	.	Notes=Lenght1071	AL732656,1784948,1786019;AE009948,1784948,1786019;CP000114,1784948,1786019;CP003810,1784948,1786019;CP003919,1784948,1786019;HF952104,1784948,1786019;HF952106,1784948,1786019;HF952105,1784948,1786019;CP007482,1784948,1786019;CP007565,1784948,1786019;CP007631,1784948,1786019;CP007632,1784948,1786019;CP006910,1784948,1786019;CP007572,1784948,1786019;CP007571,1784948,1786019;CP007570,1784948,1786019…
HG939456	Mauve	SHARED	1786020	1786641	.	.	.	Notes=Lenght621	AL732656,1786020,1786641;AE009948,1786020,1786641;CP000114,1786020,1786641;CP003810,1786020,1786641;HF952104,1786020,1786641;HF952106,1786020,1786641;HF952105,1786020,1786641;CP007482,1786020,1786641;CP007565,1786020,1786641;CP007631,1786020,1786641;CP007632,1786020,1786641;CP006910,1786020,1786641;CP007572,1786020,1786641;CP007571,1786020,1786641;CP007570,1786020,1786641;FO393392,1786020,1786641…
HG939456	Mauve	SHARED	1786651	1787144	.	.	.	Notes=Lenght493	AL732656,1786651,1787144;AE009948,1786651,1787144;CP000114,1786651,1787144;CP003810,1786651,1787144;HF952104,1786651,1787144;HF952106,1786651,1787144;HF952105,1786651,1787144;CP007631,1786651,1787144;CP007632,1786651,1787144;CP006910,1786651,1787144;CP007572,1786651,1787144;CP007571,1786651,1787144;CP007570,1786651,1787144;CP010867,1786651,1787144;CP011325,1786651,1787144;CP011326,1786651,1787144…
HG939456	Mauve	SHARED	1787145	1789853	.	.	.	Notes=Lenght2708	AL732656,1787145,1789853;AE009948,1787145,1789853;CP000114,1787145,1789853;CP003810,1787145,1789853;CP003919,1787145,1789853;HF952104,1787145,1789853;HF952106,1787145,1789853;HF952105,1787145,1789853;CP007482,1787145,1789853;CP007565,1787145,1789853;CP007631,1787145,1789853;CP007632,1787145,1789853;CP006910,1787145,1789853;CP007572,1787145,1789853;CP007571,1787145,1789853;CP007570,1787145,1789853…
HG939456	Mauve	SHARED	1799953	1800114	.	.	.	Notes=Lenght161	AL732656,1799953,1800114;AE009948,1799953,1800114;CP000114,1799953,1800114;CP003810,1799953,1800114;HF952104,1799953,1800114;HF952106,1799953,1800114;HF952105,1799953,1800114;CP007482,1799953,1800114;CP007565,1799953,1800114;CP007631,1799953,1800114;CP007632,1799953,1800114;CP006910,1799953,1800114;CP007572,1799953,1800114;CP007571,1799953,1800114;CP007570,1799953,1800114;FO393392,1799953,1800114…
HG939456	Mauve	SHARED	1800247	1800268	.	.	.	Notes=Lenght21	AL732656,1800247,1800268;AE009948,1800247,1800268;CP000114,1800247,1800268;CP003810,1800247,1800268;HF952104,1800247,1800268;HF952106,1800247,1800268;HF952105,1800247,1800268;CP007482,1800247,1800268;CP007565,1800247,1800268;CP007631,1800247,1800268;CP007632,1800247,1800268;CP006910,1800247,1800268;CP007572,1800247,1800268;CP007571,1800247,1800268;CP007570,1800247,1800268;FO393392,1800247,1800268…
HG939456	Mauve	SHARED	1801766	1803135	.	.	.	Notes=Lenght1369	AL732656,1801766,1803135;AE009948,1801766,1803135;CP000114,1801766,1803135;CP003810,1801766,1803135;CP003919,1801766,1803135;HF952104,1801766,1803135;HF952106,1801766,1803135;HF952105,1801766,1803135;CP007631,1801766,1803135;CP007632,1801766,1803135;CP006910,1801766,1803135;CP007572,1801766,1803135;CP007571,1801766,1803135;CP007570,1801766,1803135;CP010867,1801766,1803135;CP011325,1801766,1803135…
HG939456	Mauve	SHARED	1806217	1806805	.	.	.	Notes=Lenght588	AL732656,1806217,1806805;AE009948,1806217,1806805;CP000114,1806217,1806805;CP003810,1806217,1806805;HF952104,1806217,1806805;HF952106,1806217,1806805;HF952105,1806217,1806805;CP007482,1806217,1806805;CP007565,1806217,1806805;CP007631,1806217,1806805;CP007632,1806217,1806805;CP006910,1806217,1806805;CP007572,1806217,1806805;CP007571,1806217,1806805;CP007570,1806217,1806805;FO393392,1806217,1806805…
HG939456	Mauve	SHARED	1806813	1806857	.	.	.	Notes=Lenght44	AL732656,1806813,1806857;CP000114,1806813,1806857;CP003810,1806813,1806857;HF952104,1806813,1806857;HF952106,1806813,1806857;HF952105,1806813,1806857;CP007482,1806813,1806857;CP007565,1806813,1806857;CP007631,1806813,1806857;CP007632,1806813,1806857;CP006910,1806813,1806857;CP007572,1806813,1806857;CP007571,1806813,1806857;CP007570,1806813,1806857;FO393392,1806813,1806857;CP010867,1806813,1806857…
HG939456	Mauve	SHARED	1806858	1806903	.	.	.	Notes=Lenght45	AL732656,1806858,1806903;AE009948,1806858,1806903;CP000114,1806858,1806903;CP003810,1806858,1806903;HF952104,1806858,1806903;HF952106,1806858,1806903;HF952105,1806858,1806903;CP007482,1806858,1806903;CP007565,1806858,1806903;CP007631,1806858,1806903;CP007632,1806858,1806903;CP006910,1806858,1806903;CP007572,1806858,1806903;CP007571,1806858,1806903;CP007570,1806858,1806903;FO393392,1806858,1806903…
HG939456	Mauve	SHARED	1812468	1812504	.	.	.	Notes=Lenght36	AE009948,1812468,1812504;CP000114,1812468,1812504;CP003810,1812468,1812504;CP003919,1812468,1812504;HF952104,1812468,1812504;HF952106,1812468,1812504;HF952105,1812468,1812504;CP007482,1812468,1812504;CP007565,1812468,1812504;CP007631,1812468,1812504;CP007632,1812468,1812504;CP006910,1812468,1812504;FO393392,1812468,1812504;CP010867,1812468,1812504;CP011325,1812468,1812504;CP011326,1812468,1812504…
HG939456	Mauve	SHARED	1816133	1816280	.	.	.	Notes=Lenght147	AL732656,1816133,1816280;AE009948,1816133,1816280;CP000114,1816133,1816280;CP003810,1816133,1816280;CP003919,1816133,1816280;HF952104,1816133,1816280;HF952106,1816133,1816280;HF952105,1816133,1816280;CP007631,1816133,1816280;CP007632,1816133,1816280;CP006910,1816133,1816280;CP007572,1816133,1816280;CP007571,1816133,1816280;CP007570,1816133,1816280;CP010867,1816133,1816280;CP011325,1816133,1816280…
HG939456	Mauve	SHARED	1823867	1823931	.	.	.	Notes=Lenght64	AL732656,1823867,1823931;AE009948,1823867,1823931;CP000114,1823867,1823931;CP003810,1823867,1823931;HF952104,1823867,1823931;HF952106,1823867,1823931;HF952105,1823867,1823931;CP007631,1823867,1823931;CP007632,1823867,1823931;CP006910,1823867,1823931;CP007572,1823867,1823931;CP007571,1823867,1823931;CP007570,1823867,1823931;CP010867,1823867,1823931;CP011325,1823867,1823931;CP011326,1823867,1823931…
HG939456	Mauve	SHARED	1824109	1824497	.	.	.	Notes=Lenght388	AL732656,1824109,1824497;AE009948,1824109,1824497;CP000114,1824109,1824497;CP003810,1824109,1824497;CP003919,1824109,1824497;HF952104,1824109,1824497;CP007482,1824109,1824497;CP007565,1824109,1824497;CP007631,1824109,1824497;CP007632,1824109,1824497;CP006910,1824109,1824497;CP007572,1824109,1824497;CP007571,1824109,1824497;CP007570,1824109,1824497;FO393392,1824109,1824497;CP010867,1824109,1824497…
HG939456	Mauve	SHARED	1824498	1824547	.	.	.	Notes=Lenght49	AL732656,1824498,1824547;AE009948,1824498,1824547;CP000114,1824498,1824547;CP003810,1824498,1824547;CP003919,1824498,1824547;HF952104,1824498,1824547;HF952106,1824498,1824547;CP007482,1824498,1824547;CP007565,1824498,1824547;CP007631,1824498,1824547;CP007632,1824498,1824547;CP006910,1824498,1824547;CP007572,1824498,1824547;CP007571,1824498,1824547;CP007570,1824498,1824547;FO393392,1824498,1824547…
HG939456	Mauve	SHARED	1825695	1825770	.	.	.	Notes=Lenght75	AL732656,1825695,1825770;AE009948,1825695,1825770;CP000114,1825695,1825770;CP003810,1825695,1825770;CP003919,1825695,1825770;HF952104,1825695,1825770;HF952106,1825695,1825770;HF952105,1825695,1825770;CP007482,1825695,1825770;CP007565,1825695,1825770;CP007631,1825695,1825770;CP007632,1825695,1825770;CP007572,1825695,1825770;CP007571,1825695,1825770;CP007570,1825695,1825770;FO393392,1825695,1825770…
HG939456	Mauve	SHARED	1826893	1827557	.	.	.	Notes=Lenght664	CP000114,1826893,1827557;CP003810,1826893,1827557;CP003919,1826893,1827557;HF952104,1826893,1827557;HF952106,1826893,1827557;HF952105,1826893,1827557;CP007482,1826893,1827557;CP007565,1826893,1827557;CP007631,1826893,1827557;FO393392,1826893,1827557;CP010867,1826893,1827557;CP011325,1826893,1827557;CP011326,1826893,1827557;CP011327,1826893,1827557;CP011328,1826893,1827557;CP012419,1826893,1827557…
HG939456	Mauve	SHARED	1827558	1827657	.	.	.	Notes=Lenght99	CP000114,1827558,1827657;CP003810,1827558,1827657;CP003919,1827558,1827657;HF952104,1827558,1827657;HF952106,1827558,1827657;HF952105,1827558,1827657;CP007482,1827558,1827657;CP007565,1827558,1827657;CP007631,1827558,1827657;FO393392,1827558,1827657;CP010867,1827558,1827657;CP011325,1827558,1827657;CP011326,1827558,1827657;CP011327,1827558,1827657;CP011328,1827558,1827657;CP012419,1827558,1827657…
HG939456	Mauve	SHARED	1827835	1827926	.	.	.	Notes=Lenght91	AL732656,1827835,1827926;AE009948,1827835,1827926;CP000114,1827835,1827926;CP003810,1827835,1827926;CP003919,1827835,1827926;HF952104,1827835,1827926;HF952106,1827835,1827926;HF952105,1827835,1827926;CP007482,1827835,1827926;CP007565,1827835,1827926;CP007631,1827835,1827926;CP007572,1827835,1827926;CP007571,1827835,1827926;CP007570,1827835,1827926;FO393392,1827835,1827926;CP010867,1827835,1827926…
HG939456	Mauve	SHARED	1827928	1827939	.	.	.	Notes=Lenght11	CP000114,1827928,1827939;CP003810,1827928,1827939;CP003919,1827928,1827939;HF952104,1827928,1827939;HF952106,1827928,1827939;HF952105,1827928,1827939;CP007482,1827928,1827939;CP007565,1827928,1827939;CP007631,1827928,1827939;FO393392,1827928,1827939;CP010867,1827928,1827939;CP011325,1827928,1827939;CP011326,1827928,1827939;CP011327,1827928,1827939;CP011328,1827928,1827939;CP012419,1827928,1827939…
HG939456	Mauve	SHARED	1828188	1828260	.	.	.	Notes=Lenght72	CP000114,1828188,1828260;CP003810,1828188,1828260;CP003919,1828188,1828260;HF952104,1828188,1828260;HF952106,1828188,1828260;HF952105,1828188,1828260;CP007482,1828188,1828260;CP007565,1828188,1828260;CP007631,1828188,1828260;FO393392,1828188,1828260;CP010867,1828188,1828260;CP011325,1828188,1828260;CP011326,1828188,1828260;CP011327,1828188,1828260;CP011328,1828188,1828260;CP012419,1828188,1828260…
HG939456	Mauve	SHARED	1828366	1828606	.	.	.	Notes=Lenght240	CP000114,1828366,1828606;CP003810,1828366,1828606;CP003919,1828366,1828606;HF952104,1828366,1828606;HF952106,1828366,1828606;HF952105,1828366,1828606;CP007482,1828366,1828606;CP007565,1828366,1828606;CP007631,1828366,1828606;FO393392,1828366,1828606;CP010867,1828366,1828606;CP011325,1828366,1828606;CP011326,1828366,1828606;CP011327,1828366,1828606;CP011328,1828366,1828606;CP012419,1828366,1828606…
HG939456	Mauve	SHARED	1828607	1828868	.	.	.	Notes=Lenght261	CP000114,1828607,1828868;CP003810,1828607,1828868;HF952104,1828607,1828868;CP007631,1828607,1828868;CP010867,1828607,1828868;CP011325,1828607,1828868;CP011326,1828607,1828868;CP011327,1828607,1828868;CP012419,1828607,1828868;CP013202,1828607,1828868;
HG939456	Mauve	SHARED	1828869	1828978	.	.	.	Notes=Lenght109	CP000114,1828869,1828978;CP003810,1828869,1828978;CP003919,1828869,1828978;HF952104,1828869,1828978;HF952105,1828869,1828978;CP007482,1828869,1828978;CP007565,1828869,1828978;CP007631,1828869,1828978;FO393392,1828869,1828978;CP010867,1828869,1828978;CP011325,1828869,1828978;CP011326,1828869,1828978;CP011327,1828869,1828978;CP011328,1828869,1828978;CP012419,1828869,1828978;CP013202,1828869,1828978;
HG939456	Mauve	SHARED	1828984	1828994	.	.	.	Notes=Lenght10	AL732656,1828984,1828994;AE009948,1828984,1828994;CP000114,1828984,1828994;CP003810,1828984,1828994;CP003919,1828984,1828994;HF952104,1828984,1828994;HF952105,1828984,1828994;CP007482,1828984,1828994;CP007565,1828984,1828994;CP007631,1828984,1828994;CP007632,1828984,1828994;CP007572,1828984,1828994;CP007571,1828984,1828994;CP007570,1828984,1828994;FO393392,1828984,1828994;CP010867,1828984,1828994…
HG939456	Mauve	SHARED	1828995	1829176	.	.	.	Notes=Lenght181	AL732656,1828995,1829176;AE009948,1828995,1829176;CP000114,1828995,1829176;CP003810,1828995,1829176;CP003919,1828995,1829176;HF952104,1828995,1829176;HF952105,1828995,1829176;CP007482,1828995,1829176;CP007565,1828995,1829176;CP007631,1828995,1829176;CP007632,1828995,1829176;CP006910,1828995,1829176;CP007572,1828995,1829176;CP007571,1828995,1829176;CP007570,1828995,1829176;FO393392,1828995,1829176…
HG939456	Mauve	SHARED	1829755	1829957	.	.	.	Notes=Lenght202	CP000114,1829755,1829957;CP003810,1829755,1829957;CP003919,1829755,1829957;HF952104,1829755,1829957;HF952106,1829755,1829957;HF952105,1829755,1829957;CP007482,1829755,1829957;CP007565,1829755,1829957;CP007631,1829755,1829957;FO393392,1829755,1829957;CP010867,1829755,1829957;CP011325,1829755,1829957;CP011326,1829755,1829957;CP011327,1829755,1829957;CP011328,1829755,1829957;CP012419,1829755,1829957…
HG939456	Mauve	SHARED	1839645	1839742	.	.	.	Notes=Lenght97	AL732656,1839645,1839742;AE009948,1839645,1839742;HF952104,1839645,1839742;HF952105,1839645,1839742;CP007631,1839645,1839742;CP007632,1839645,1839742;CP010867,1839645,1839742;CP011329,1839645,1839742;CP013202,1839645,1839742;
HG939456	Mauve	SHARED	1841988	1843742	.	.	.	Notes=Lenght1754	AL732656,1841988,1843742;AE009948,1841988,1843742;CP000114,1841988,1843742;CP003810,1841988,1843742;CP003919,1841988,1843742;HF952104,1841988,1843742;HF952106,1841988,1843742;HF952105,1841988,1843742;CP007482,1841988,1843742;CP007565,1841988,1843742;CP007631,1841988,1843742;CP007632,1841988,1843742;FO393392,1841988,1843742;CP010867,1841988,1843742;CP011325,1841988,1843742;CP011326,1841988,1843742…
HG939456	Mauve	SHARED	1843743	1844131	.	.	.	Notes=Lenght388	AL732656,1843743,1844131;AE009948,1843743,1844131;CP000114,1843743,1844131;CP003810,1843743,1844131;CP003919,1843743,1844131;HF952104,1843743,1844131;HF952106,1843743,1844131;HF952105,1843743,1844131;CP007482,1843743,1844131;CP007565,1843743,1844131;CP007631,1843743,1844131;CP007632,1843743,1844131;CP007572,1843743,1844131;CP007571,1843743,1844131;CP007570,1843743,1844131;FO393392,1843743,1844131…
HG939456	Mauve	SHARED	1844197	1844240	.	.	.	Notes=Lenght43	AL732656,1844197,1844240;AE009948,1844197,1844240;CP000114,1844197,1844240;CP003810,1844197,1844240;CP003919,1844197,1844240;HF952104,1844197,1844240;HF952106,1844197,1844240;HF952105,1844197,1844240;CP007482,1844197,1844240;CP007565,1844197,1844240;CP007631,1844197,1844240;CP007632,1844197,1844240;CP006910,1844197,1844240;FO393392,1844197,1844240;CP010867,1844197,1844240;CP011325,1844197,1844240…
HG939456	Mauve	SHARED	1844241	1844333	.	.	.	Notes=Lenght92	AL732656,1844241,1844333;AE009948,1844241,1844333;CP000114,1844241,1844333;CP003810,1844241,1844333;CP003919,1844241,1844333;HF952104,1844241,1844333;HF952106,1844241,1844333;HF952105,1844241,1844333;CP007482,1844241,1844333;CP007565,1844241,1844333;CP007631,1844241,1844333;CP007632,1844241,1844333;FO393392,1844241,1844333;CP010867,1844241,1844333;CP011325,1844241,1844333;CP011326,1844241,1844333…
HG939456	Mauve	SHARED	1844334	1844344	.	.	.	Notes=Lenght10	AL732656,1844334,1844344;AE009948,1844334,1844344;CP000114,1844334,1844344;CP003810,1844334,1844344;CP003919,1844334,1844344;HF952104,1844334,1844344;HF952106,1844334,1844344;HF952105,1844334,1844344;CP007482,1844334,1844344;CP007565,1844334,1844344;CP007631,1844334,1844344;CP007632,1844334,1844344;CP007572,1844334,1844344;CP007571,1844334,1844344;CP007570,1844334,1844344;FO393392,1844334,1844344…
HG939456	Mauve	SHARED	1845048	1845117	.	.	.	Notes=Lenght69	AL732656,1845048,1845117;AE009948,1845048,1845117;CP000114,1845048,1845117;CP003810,1845048,1845117;CP003919,1845048,1845117;HF952104,1845048,1845117;HF952106,1845048,1845117;HF952105,1845048,1845117;CP007482,1845048,1845117;CP007565,1845048,1845117;CP007631,1845048,1845117;CP007632,1845048,1845117;CP006910,1845048,1845117;CP007572,1845048,1845117;CP007571,1845048,1845117;CP007570,1845048,1845117…
HG939456	Mauve	SHARED	1850796	1853196	.	.	.	Notes=Lenght2400	AE009948,1850796,1853196;CP007632,1850796,1853196;CP011329,1850796,1853196;CP013202,1850796,1853196;
HG939456	Mauve	SHARED	1853202	1853723	.	.	.	Notes=Lenght521	AE009948,1853202,1853723;CP007632,1853202,1853723;CP011329,1853202,1853723;CP013202,1853202,1853723;
HG939456	Mauve	SHARED	1854274	1855073	.	.	.	Notes=Lenght799	AE009948,1854274,1855073;CP007632,1854274,1855073;CP011329,1854274,1855073;CP013202,1854274,1855073;
HG939456	Mauve	SHARED	1860404	1860963	.	.	.	Notes=Lenght559	AE009948,1860404,1860963;CP007632,1860404,1860963;CP011329,1860404,1860963;CP013202,1860404,1860963;
HG939456	Mauve	SHARED	1863522	1863614	.	.	.	Notes=Lenght92	AE009948,1863522,1863614;CP007632,1863522,1863614;CP011329,1863522,1863614;CP013202,1863522,1863614;
HG939456	Mauve	SHARED	1863615	1863871	.	.	.	Notes=Lenght256	CP007632,1863615,1863871;CP013202,1863615,1863871;
HG939456	Mauve	SHARED	1864672	1864719	.	.	.	Notes=Lenght47	CP007632,1864672,1864719;CP013202,1864672,1864719;
HG939456	Mauve	SHARED	1864720	1864803	.	.	.	Notes=Lenght83	AE009948,1864720,1864803;CP007632,1864720,1864803;CP011329,1864720,1864803;CP013202,1864720,1864803;
HG939456	Mauve	SHARED	1864805	1865122	.	.	.	Notes=Lenght317	CP007632,1864805,1865122;CP013202,1864805,1865122;
HG939456	Mauve	SHARED	1865226	1865631	.	.	.	Notes=Lenght405	CP007632,1865226,1865631;CP013202,1865226,1865631;
HG939456	Mauve	SHARED	1865632	1865713	.	.	.	Notes=Lenght81	AE009948,1865632,1865713;CP007632,1865632,1865713;CP011329,1865632,1865713;CP013202,1865632,1865713;
HG939456	Mauve	SHARED	1865715	1865822	.	.	.	Notes=Lenght107	CP007632,1865715,1865822;CP013202,1865715,1865822;
HG939456	Mauve	SHARED	1866090	1866572	.	.	.	Notes=Lenght482	CP007632,1866090,1866572;CP013202,1866090,1866572;
HG939456	Mauve	SHARED	1866972	1867275	.	.	.	Notes=Lenght303	CP007632,1866972,1867275;CP013202,1866972,1867275;
HG939456	Mauve	SHARED	1867326	1867400	.	.	.	Notes=Lenght74	CP007632,1867326,1867400;CP013202,1867326,1867400;
HG939456	Mauve	SHARED	1867576	1868100	.	.	.	Notes=Lenght524	CP007632,1867576,1868100;CP013202,1867576,1868100;
HG939456	Mauve	SHARED	1868352	1868403	.	.	.	Notes=Lenght51	CP007632,1868352,1868403;CP013202,1868352,1868403;
HG939456	Mauve	SHARED	1868404	1868442	.	.	.	Notes=Lenght38	AE009948,1868404,1868442;CP007632,1868404,1868442;CP011329,1868404,1868442;CP013202,1868404,1868442;
HG939456	Mauve	SHARED	1868604	1868679	.	.	.	Notes=Lenght75	CP007632,1868604,1868679;CP013202,1868604,1868679;
HG939456	Mauve	SHARED	1868810	1869003	.	.	.	Notes=Lenght193	CP007632,1868810,1869003;CP013202,1868810,1869003;
HG939456	Mauve	SHARED	1869004	1869481	.	.	.	Notes=Lenght477	AE009948,1869004,1869481;CP007632,1869004,1869481;CP011329,1869004,1869481;CP013202,1869004,1869481;
HG939456	Mauve	SHARED	1869483	1869541	.	.	.	Notes=Lenght58	CP007632,1869483,1869541;CP013202,1869483,1869541;
HG939456	Mauve	SHARED	1869542	1869564	.	.	.	Notes=Lenght22	AE009948,1869542,1869564;CP007632,1869542,1869564;CP011329,1869542,1869564;CP013202,1869542,1869564;
HG939456	Mauve	SHARED	1869677	1869768	.	.	.	Notes=Lenght91	CP007632,1869677,1869768;CP013202,1869677,1869768;
HG939456	Mauve	SHARED	1869769	1869815	.	.	.	Notes=Lenght46	AE009948,1869769,1869815;CP007632,1869769,1869815;CP011329,1869769,1869815;CP013202,1869769,1869815;
HG939456	Mauve	SHARED	1869817	1869879	.	.	.	Notes=Lenght62	CP007632,1869817,1869879;CP013202,1869817,1869879;
HG939456	Mauve	SHARED	1870815	1871123	.	.	.	Notes=Lenght308	CP007632,1870815,1871123;CP013202,1870815,1871123;
HG939456	Mauve	SHARED	1871136	1871232	.	.	.	Notes=Lenght96	CP007632,1871136,1871232;CP013202,1871136,1871232;
HG939456	Mauve	SHARED	1871413	1871677	.	.	.	Notes=Lenght264	CP007632,1871413,1871677;CP013202,1871413,1871677;
HG939456	Mauve	SHARED	1871885	1872061	.	.	.	Notes=Lenght176	CP007632,1871885,1872061;CP013202,1871885,1872061;
HG939456	Mauve	SHARED	1872179	1872293	.	.	.	Notes=Lenght114	CP007632,1872179,1872293;CP013202,1872179,1872293;
HG939456	Mauve	SHARED	1872543	1875116	.	.	.	Notes=Lenght2573	CP007631,1872543,1875116;CP007632,1872543,1875116;CP013202,1872543,1875116;
HG939456	Mauve	SHARED	1875117	1875323	.	.	.	Notes=Lenght206	CP007632,1875117,1875323;CP013202,1875117,1875323;
HG939456	Mauve	SHARED	1875324	1875601	.	.	.	Notes=Lenght277	CP007631,1875324,1875601;CP007632,1875324,1875601;CP013202,1875324,1875601;
HG939456	Mauve	SHARED	1875602	1876123	.	.	.	Notes=Lenght521	CP007632,1875602,1876123;CP013202,1875602,1876123;
HG939456	Mauve	SHARED	1876124	1876826	.	.	.	Notes=Lenght702	CP007631,1876124,1876826;CP007632,1876124,1876826;CP013202,1876124,1876826;
HG939456	Mauve	SHARED	1876827	1877117	.	.	.	Notes=Lenght290	CP007632,1876827,1877117;CP013202,1876827,1877117;
HG939456	Mauve	SHARED	1877118	1877192	.	.	.	Notes=Lenght74	CP007631,1877118,1877192;CP007632,1877118,1877192;CP013202,1877118,1877192;
HG939456	Mauve	SHARED	1877193	1877274	.	.	.	Notes=Lenght81	CP007632,1877193,1877274;CP013202,1877193,1877274;
HG939456	Mauve	SHARED	1877275	1877839	.	.	.	Notes=Lenght564	CP007631,1877275,1877839;CP007632,1877275,1877839;CP013202,1877275,1877839;
HG939456	Mauve	SHARED	1877840	1877876	.	.	.	Notes=Lenght36	HF952105,1877840,1877876;CP007631,1877840,1877876;CP007632,1877840,1877876;CP013202,1877840,1877876;
HG939456	Mauve	SHARED	1877877	1878159	.	.	.	Notes=Lenght282	CP007631,1877877,1878159;CP007632,1877877,1878159;CP013202,1877877,1878159;
HG939456	Mauve	SHARED	1878160	1878776	.	.	.	Notes=Lenght616	CP007632,1878160,1878776;CP013202,1878160,1878776;
HG939456	Mauve	SHARED	1889691	1889723	.	.	.	Notes=Lenght32	AE009948,1889691,1889723;CP007631,1889691,1889723;CP007632,1889691,1889723;CP011329,1889691,1889723;CP013202,1889691,1889723;
HG939456	Mauve	SHARED	1889735	1889837	.	.	.	Notes=Lenght102	HF952104,1889735,1889837;CP007631,1889735,1889837;CP010867,1889735,1889837;CP013202,1889735,1889837;
HG939456	Mauve	SHARED	1889865	1889965	.	.	.	Notes=Lenght100	HF952104,1889865,1889965;CP007631,1889865,1889965;CP010867,1889865,1889965;CP013202,1889865,1889965;
HG939456	Mauve	SHARED	1894949	1894976	.	.	.	Notes=Lenght27	AL732656,1894949,1894976;AE009948,1894949,1894976;CP000114,1894949,1894976;CP003810,1894949,1894976;HF952104,1894949,1894976;HF952106,1894949,1894976;HF952105,1894949,1894976;CP007631,1894949,1894976;CP007632,1894949,1894976;CP006910,1894949,1894976;CP007572,1894949,1894976;CP007571,1894949,1894976;CP007570,1894949,1894976;CP010867,1894949,1894976;CP011325,1894949,1894976;CP011326,1894949,1894976…
HG939456	Mauve	SHARED	1895124	1895682	.	.	.	Notes=Lenght558	AL732656,1895124,1895682;AE009948,1895124,1895682;CP000114,1895124,1895682;CP003810,1895124,1895682;CP003919,1895124,1895682;HF952104,1895124,1895682;HF952105,1895124,1895682;CP007482,1895124,1895682;CP007565,1895124,1895682;CP007631,1895124,1895682;CP007632,1895124,1895682;CP007572,1895124,1895682;CP007571,1895124,1895682;CP007570,1895124,1895682;FO393392,1895124,1895682;CP010867,1895124,1895682…
HG939456	Mauve	SHARED	1895683	1895898	.	.	.	Notes=Lenght215	AL732656,1895683,1895898;AE009948,1895683,1895898;CP000114,1895683,1895898;CP003810,1895683,1895898;CP003919,1895683,1895898;HF952104,1895683,1895898;HF952105,1895683,1895898;CP007482,1895683,1895898;CP007565,1895683,1895898;CP007631,1895683,1895898;CP007632,1895683,1895898;CP007572,1895683,1895898;CP007571,1895683,1895898;CP007570,1895683,1895898;FO393392,1895683,1895898;CP010867,1895683,1895898…
HG939456	Mauve	SHARED	1895899	1896211	.	.	.	Notes=Lenght312	AL732656,1895899,1896211;AE009948,1895899,1896211;CP000114,1895899,1896211;CP003810,1895899,1896211;CP003919,1895899,1896211;HF952104,1895899,1896211;HF952105,1895899,1896211;CP007631,1895899,1896211;CP007632,1895899,1896211;CP007572,1895899,1896211;CP007571,1895899,1896211;CP007570,1895899,1896211;CP010867,1895899,1896211;CP011325,1895899,1896211;CP011326,1895899,1896211;CP011327,1895899,1896211…
HG939456	Mauve	SHARED	1896212	1896254	.	.	.	Notes=Lenght42	AL732656,1896212,1896254;AE009948,1896212,1896254;CP000114,1896212,1896254;CP003810,1896212,1896254;CP003919,1896212,1896254;HF952104,1896212,1896254;HF952105,1896212,1896254;CP007631,1896212,1896254;CP007572,1896212,1896254;CP007571,1896212,1896254;CP007570,1896212,1896254;CP010867,1896212,1896254;CP011325,1896212,1896254;CP011326,1896212,1896254;CP011327,1896212,1896254;CP011329,1896212,1896254…
HG939456	Mauve	SHARED	1896255	1896391	.	.	.	Notes=Lenght136	AL732656,1896255,1896391;AE009948,1896255,1896391;CP000114,1896255,1896391;CP003810,1896255,1896391;CP003919,1896255,1896391;HF952104,1896255,1896391;HF952106,1896255,1896391;HF952105,1896255,1896391;CP007631,1896255,1896391;CP006910,1896255,1896391;CP007572,1896255,1896391;CP007571,1896255,1896391;CP007570,1896255,1896391;CP010867,1896255,1896391;CP011325,1896255,1896391;CP011326,1896255,1896391…
HG939456	Mauve	SHARED	1896392	1896436	.	.	.	Notes=Lenght44	AL732656,1896392,1896436;AE009948,1896392,1896436;CP000114,1896392,1896436;CP003810,1896392,1896436;CP003919,1896392,1896436;HF952104,1896392,1896436;HF952106,1896392,1896436;HF952105,1896392,1896436;CP007631,1896392,1896436;CP007632,1896392,1896436;CP006910,1896392,1896436;CP007572,1896392,1896436;CP007571,1896392,1896436;CP007570,1896392,1896436;CP010867,1896392,1896436;CP011325,1896392,1896436…
HG939456	Mauve	SHARED	1896437	1896509	.	.	.	Notes=Lenght72	AL732656,1896437,1896509;AE009948,1896437,1896509;CP000114,1896437,1896509;CP003810,1896437,1896509;CP003919,1896437,1896509;HF952104,1896437,1896509;HF952105,1896437,1896509;CP007631,1896437,1896509;CP007632,1896437,1896509;CP007572,1896437,1896509;CP007571,1896437,1896509;CP007570,1896437,1896509;CP010867,1896437,1896509;CP011325,1896437,1896509;CP011326,1896437,1896509;CP011327,1896437,1896509…
HG939456	Mauve	SHARED	1896510	1899317	.	.	.	Notes=Lenght2807	AL732656,1896510,1899317;AE009948,1896510,1899317;CP000114,1896510,1899317;CP003810,1896510,1899317;CP003919,1896510,1899317;HF952104,1896510,1899317;HF952106,1896510,1899317;HF952105,1896510,1899317;CP007631,1896510,1899317;CP007632,1896510,1899317;CP006910,1896510,1899317;CP007572,1896510,1899317;CP007571,1896510,1899317;CP007570,1896510,1899317;CP010867,1896510,1899317;CP011325,1896510,1899317…
HG939456	Mauve	SHARED	1900133	1900153	.	.	.	Notes=Lenght20	AL732656,1900133,1900153;AE009948,1900133,1900153;CP000114,1900133,1900153;CP003810,1900133,1900153;HF952104,1900133,1900153;HF952106,1900133,1900153;HF952105,1900133,1900153;CP007631,1900133,1900153;CP007632,1900133,1900153;CP006910,1900133,1900153;CP007572,1900133,1900153;CP007571,1900133,1900153;CP007570,1900133,1900153;CP010867,1900133,1900153;CP011325,1900133,1900153;CP011326,1900133,1900153…
HG939456	Mauve	SHARED	1901107	1901122	.	.	.	Notes=Lenght15	AL732656,1901107,1901122;AE009948,1901107,1901122;CP000114,1901107,1901122;CP003810,1901107,1901122;CP003919,1901107,1901122;HF952104,1901107,1901122;HF952106,1901107,1901122;HF952105,1901107,1901122;CP007631,1901107,1901122;CP007632,1901107,1901122;CP006910,1901107,1901122;CP010867,1901107,1901122;CP011325,1901107,1901122;CP011326,1901107,1901122;CP011327,1901107,1901122;CP011329,1901107,1901122…
HG939456	Mauve	SHARED	1901174	1901200	.	.	.	Notes=Lenght26	AL732656,1901174,1901200;AE009948,1901174,1901200;CP000114,1901174,1901200;CP003810,1901174,1901200;HF952104,1901174,1901200;HF952106,1901174,1901200;HF952105,1901174,1901200;CP007631,1901174,1901200;CP007632,1901174,1901200;CP006910,1901174,1901200;CP007572,1901174,1901200;CP007571,1901174,1901200;CP007570,1901174,1901200;CP010867,1901174,1901200;CP011325,1901174,1901200;CP011326,1901174,1901200…
HG939456	Mauve	SHARED	1902636	1902662	.	.	.	Notes=Lenght26	AL732656,1902636,1902662;AE009948,1902636,1902662;CP000114,1902636,1902662;CP003810,1902636,1902662;HF952104,1902636,1902662;HF952106,1902636,1902662;HF952105,1902636,1902662;CP007631,1902636,1902662;CP007632,1902636,1902662;CP006910,1902636,1902662;CP007572,1902636,1902662;CP007571,1902636,1902662;CP007570,1902636,1902662;CP010867,1902636,1902662;CP011325,1902636,1902662;CP011326,1902636,1902662…
HG939456	Mauve	SHARED	1903570	1904657	.	.	.	Notes=Lenght1087	AL732656,1903570,1904657;AE009948,1903570,1904657;CP000114,1903570,1904657;CP003810,1903570,1904657;HF952104,1903570,1904657;HF952106,1903570,1904657;HF952105,1903570,1904657;CP007631,1903570,1904657;CP007632,1903570,1904657;CP006910,1903570,1904657;CP007572,1903570,1904657;CP007571,1903570,1904657;CP007570,1903570,1904657;CP010867,1903570,1904657;CP011325,1903570,1904657;CP011326,1903570,1904657…
HG939456	Mauve	SHARED	1905504	1905559	.	.	.	Notes=Lenght55	AL732656,1905504,1905559;AE009948,1905504,1905559;CP000114,1905504,1905559;CP003810,1905504,1905559;HF952104,1905504,1905559;HF952106,1905504,1905559;HF952105,1905504,1905559;CP007482,1905504,1905559;CP007565,1905504,1905559;CP007631,1905504,1905559;CP007632,1905504,1905559;CP006910,1905504,1905559;CP007572,1905504,1905559;CP007571,1905504,1905559;CP007570,1905504,1905559;FO393392,1905504,1905559…
HG939456	Mauve	SHARED	1905560	1905594	.	.	.	Notes=Lenght34	AL732656,1905560,1905594;AE009948,1905560,1905594;CP000114,1905560,1905594;CP003810,1905560,1905594;HF952104,1905560,1905594;HF952106,1905560,1905594;CP007482,1905560,1905594;CP007565,1905560,1905594;CP007631,1905560,1905594;CP007632,1905560,1905594;CP006910,1905560,1905594;CP007572,1905560,1905594;CP007571,1905560,1905594;CP007570,1905560,1905594;FO393392,1905560,1905594;CP010867,1905560,1905594…
HG939456	Mauve	SHARED	1905595	1905606	.	.	.	Notes=Lenght11	AL732656,1905595,1905606;AE009948,1905595,1905606;CP000114,1905595,1905606;CP003810,1905595,1905606;CP003919,1905595,1905606;HF952104,1905595,1905606;HF952106,1905595,1905606;CP007482,1905595,1905606;CP007565,1905595,1905606;CP007631,1905595,1905606;CP007632,1905595,1905606;CP006910,1905595,1905606;CP007572,1905595,1905606;CP007571,1905595,1905606;CP007570,1905595,1905606;FO393392,1905595,1905606…
HG939456	Mauve	SHARED	1907161	1907294	.	.	.	Notes=Lenght133	AL732656,1907161,1907294;AE009948,1907161,1907294;CP000114,1907161,1907294;CP003810,1907161,1907294;HF952104,1907161,1907294;HF952106,1907161,1907294;HF952105,1907161,1907294;CP007482,1907161,1907294;CP007565,1907161,1907294;CP007631,1907161,1907294;CP007632,1907161,1907294;CP006910,1907161,1907294;CP007572,1907161,1907294;CP007571,1907161,1907294;CP007570,1907161,1907294;FO393392,1907161,1907294…
HG939456	Mauve	SHARED	1907472	1907532	.	.	.	Notes=Lenght60	AL732656,1907472,1907532;AE009948,1907472,1907532;CP000114,1907472,1907532;CP003810,1907472,1907532;CP003919,1907472,1907532;HF952104,1907472,1907532;HF952106,1907472,1907532;HF952105,1907472,1907532;CP007482,1907472,1907532;CP007565,1907472,1907532;CP007631,1907472,1907532;CP007632,1907472,1907532;CP007572,1907472,1907532;CP007571,1907472,1907532;CP007570,1907472,1907532;FO393392,1907472,1907532…
HG939456	Mauve	SHARED	1911657	1911683	.	.	.	Notes=Lenght26	AL732656,1911657,1911683;AE009948,1911657,1911683;CP000114,1911657,1911683;CP003810,1911657,1911683;HF952104,1911657,1911683;HF952106,1911657,1911683;HF952105,1911657,1911683;CP007631,1911657,1911683;CP007632,1911657,1911683;CP006910,1911657,1911683;CP007572,1911657,1911683;CP007571,1911657,1911683;CP007570,1911657,1911683;CP010867,1911657,1911683;CP011325,1911657,1911683;CP011326,1911657,1911683…
HG939456	Mauve	SHARED	1911684	1912564	.	.	.	Notes=Lenght880	AL732656,1911684,1912564;AE009948,1911684,1912564;CP000114,1911684,1912564;CP003810,1911684,1912564;HF952104,1911684,1912564;HF952106,1911684,1912564;HF952105,1911684,1912564;CP007631,1911684,1912564;CP007632,1911684,1912564;CP007572,1911684,1912564;CP007571,1911684,1912564;CP007570,1911684,1912564;CP010867,1911684,1912564;CP011325,1911684,1912564;CP011326,1911684,1912564;CP011327,1911684,1912564…
HG939456	Mauve	SHARED	1915976	1916101	.	.	.	Notes=Lenght125	AL732656,1915976,1916101;AE009948,1915976,1916101;CP000114,1915976,1916101;CP003810,1915976,1916101;HF952104,1915976,1916101;HF952106,1915976,1916101;HF952105,1915976,1916101;CP007482,1915976,1916101;CP007565,1915976,1916101;CP007631,1915976,1916101;CP007632,1915976,1916101;CP006910,1915976,1916101;CP007572,1915976,1916101;CP007571,1915976,1916101;CP007570,1915976,1916101;FO393392,1915976,1916101…
HG939456	Mauve	SHARED	1920329	1920687	.	.	.	Notes=Lenght358	AL732656,1920329,1920687;AE009948,1920329,1920687;CP000114,1920329,1920687;CP003810,1920329,1920687;HF952104,1920329,1920687;HF952106,1920329,1920687;HF952105,1920329,1920687;CP007482,1920329,1920687;CP007565,1920329,1920687;CP007631,1920329,1920687;CP007632,1920329,1920687;CP006910,1920329,1920687;CP007572,1920329,1920687;CP007571,1920329,1920687;CP007570,1920329,1920687;FO393392,1920329,1920687…
HG939456	Mauve	SHARED	1934473	1934497	.	.	.	Notes=Lenght24	AL732656,1934473,1934497;AE009948,1934473,1934497;CP000114,1934473,1934497;CP003810,1934473,1934497;CP003919,1934473,1934497;HF952104,1934473,1934497;HF952106,1934473,1934497;HF952105,1934473,1934497;CP007565,1934473,1934497;CP007631,1934473,1934497;CP007632,1934473,1934497;CP006910,1934473,1934497;CP007572,1934473,1934497;CP007571,1934473,1934497;CP007570,1934473,1934497;CP010867,1934473,1934497…
HG939456	Mauve	SHARED	1934507	1934518	.	.	.	Notes=Lenght11	AL732656,1934507,1934518;AE009948,1934507,1934518;CP000114,1934507,1934518;CP003810,1934507,1934518;HF952104,1934507,1934518;HF952106,1934507,1934518;HF952105,1934507,1934518;CP007631,1934507,1934518;CP007632,1934507,1934518;CP006910,1934507,1934518;CP007572,1934507,1934518;CP007571,1934507,1934518;CP007570,1934507,1934518;CP010867,1934507,1934518;CP011325,1934507,1934518;CP011326,1934507,1934518…
HG939456	Mauve	SHARED	1934615	1934666	.	.	.	Notes=Lenght51	AL732656,1934615,1934666;AE009948,1934615,1934666;CP000114,1934615,1934666;CP003810,1934615,1934666;HF952104,1934615,1934666;HF952106,1934615,1934666;HF952105,1934615,1934666;CP007631,1934615,1934666;CP007632,1934615,1934666;CP006910,1934615,1934666;CP007572,1934615,1934666;CP007571,1934615,1934666;CP007570,1934615,1934666;CP010867,1934615,1934666;CP011325,1934615,1934666;CP011326,1934615,1934666…
HG939456	Mauve	SHARED	1934957	1935201	.	.	.	Notes=Lenght244	AL732656,1934957,1935201;CP000114,1934957,1935201;CP003810,1934957,1935201;HF952104,1934957,1935201;HF952106,1934957,1935201;CP007631,1934957,1935201;CP007632,1934957,1935201;CP007572,1934957,1935201;CP007571,1934957,1935201;CP007570,1934957,1935201;CP010867,1934957,1935201;CP011325,1934957,1935201;CP011326,1934957,1935201;CP011327,1934957,1935201;CP010319,1934957,1935201;CP012419,1934957,1935201…
HG939456	Mauve	SHARED	1935202	1935214	.	.	.	Notes=Lenght12	AL732656,1935202,1935214;AE009948,1935202,1935214;CP000114,1935202,1935214;CP003810,1935202,1935214;HF952104,1935202,1935214;HF952106,1935202,1935214;CP007631,1935202,1935214;CP007632,1935202,1935214;CP007572,1935202,1935214;CP007571,1935202,1935214;CP007570,1935202,1935214;CP010867,1935202,1935214;CP011325,1935202,1935214;CP011326,1935202,1935214;CP011327,1935202,1935214;CP010319,1935202,1935214…
HG939456	Mauve	SHARED	1935230	1935243	.	.	.	Notes=Lenght13	AL732656,1935230,1935243;AE009948,1935230,1935243;CP000114,1935230,1935243;CP003810,1935230,1935243;HF952104,1935230,1935243;HF952106,1935230,1935243;CP007631,1935230,1935243;CP007632,1935230,1935243;CP007572,1935230,1935243;CP007571,1935230,1935243;CP007570,1935230,1935243;CP010867,1935230,1935243;CP011325,1935230,1935243;CP011326,1935230,1935243;CP011327,1935230,1935243;CP010319,1935230,1935243…
HG939456	Mauve	SHARED	1935244	1935346	.	.	.	Notes=Lenght102	AL732656,1935244,1935346;AE009948,1935244,1935346;CP000114,1935244,1935346;CP003810,1935244,1935346;HF952104,1935244,1935346;HF952106,1935244,1935346;HF952105,1935244,1935346;CP007631,1935244,1935346;CP007632,1935244,1935346;CP007572,1935244,1935346;CP007571,1935244,1935346;CP007570,1935244,1935346;CP010867,1935244,1935346;CP011325,1935244,1935346;CP011326,1935244,1935346;CP011327,1935244,1935346…
HG939456	Mauve	SHARED	1935347	1935411	.	.	.	Notes=Lenght64	AL732656,1935347,1935411;AE009948,1935347,1935411;CP000114,1935347,1935411;CP003810,1935347,1935411;HF952104,1935347,1935411;HF952106,1935347,1935411;CP007631,1935347,1935411;CP007632,1935347,1935411;CP007572,1935347,1935411;CP007571,1935347,1935411;CP007570,1935347,1935411;CP010867,1935347,1935411;CP011325,1935347,1935411;CP011326,1935347,1935411;CP011327,1935347,1935411;CP010319,1935347,1935411…
HG939456	Mauve	SHARED	1935680	1935732	.	.	.	Notes=Lenght52	CP000114,1935680,1935732;CP003810,1935680,1935732;CP003919,1935680,1935732;HF952104,1935680,1935732;HF952105,1935680,1935732;CP007482,1935680,1935732;CP007565,1935680,1935732;CP007631,1935680,1935732;CP006910,1935680,1935732;FO393392,1935680,1935732;CP010867,1935680,1935732;CP011325,1935680,1935732;CP011326,1935680,1935732;CP011327,1935680,1935732;CP011328,1935680,1935732;CP012419,1935680,1935732…
HG939456	Mauve	SHARED	1942327	1942642	.	.	.	Notes=Lenght315	AL732656,1942327,1942642;AE009948,1942327,1942642;CP000114,1942327,1942642;CP003810,1942327,1942642;CP003919,1942327,1942642;HF952104,1942327,1942642;HF952106,1942327,1942642;HF952105,1942327,1942642;CP007631,1942327,1942642;CP007632,1942327,1942642;CP006910,1942327,1942642;CP007572,1942327,1942642;CP007571,1942327,1942642;CP007570,1942327,1942642;CP010867,1942327,1942642;CP011325,1942327,1942642…
HG939456	Mauve	SHARED	1983339	1983459	.	.	.	Notes=Lenght120	CP000114,1983339,1983459;HF952104,1983339,1983459;CP007631,1983339,1983459;CP007632,1983339,1983459;CP010867,1983339,1983459;CP012419,1983339,1983459;CP013202,1983339,1983459;
HG939456	Mauve	SHARED	1983460	1983506	.	.	.	Notes=Lenght46	CP007631,1983460,1983506;CP007632,1983460,1983506;CP013202,1983460,1983506;
HG939456	Mauve	SHARED	1986456	1987755	.	.	.	Notes=Lenght1299	HF952104,1986456,1987755;CP007631,1986456,1987755;CP007632,1986456,1987755;CP010867,1986456,1987755;CP013202,1986456,1987755;
HG939456	Mauve	SHARED	1987792	1988005	.	.	.	Notes=Lenght213	HF952104,1987792,1988005;CP007631,1987792,1988005;CP007632,1987792,1988005;CP010867,1987792,1988005;CP013202,1987792,1988005;
HG939456	Mauve	SHARED	1989722	1990240	.	.	.	Notes=Lenght518	HF952104,1989722,1990240;CP007631,1989722,1990240;CP007632,1989722,1990240;CP010867,1989722,1990240;CP013202,1989722,1990240;
HG939456	Mauve	SHARED	1997017	1997551	.	.	.	Notes=Lenght534	AL732656,1997017,1997551;AE009948,1997017,1997551;CP000114,1997017,1997551;CP003810,1997017,1997551;HF952104,1997017,1997551;HF952106,1997017,1997551;HF952105,1997017,1997551;CP007482,1997017,1997551;CP007565,1997017,1997551;CP007631,1997017,1997551;CP007632,1997017,1997551;CP006910,1997017,1997551;CP007572,1997017,1997551;CP007571,1997017,1997551;CP007570,1997017,1997551;FO393392,1997017,1997551…
HG939456	Mauve	SHARED	2008570	2008632	.	.	.	Notes=Lenght62	AL732656,2008570,2008632;AE009948,2008570,2008632;CP003919,2008570,2008632;HF952104,2008570,2008632;HF952106,2008570,2008632;HF952105,2008570,2008632;CP007482,2008570,2008632;CP007565,2008570,2008632;CP007631,2008570,2008632;CP007632,2008570,2008632;CP006910,2008570,2008632;CP007572,2008570,2008632;CP007571,2008570,2008632;CP007570,2008570,2008632;FO393392,2008570,2008632;CP010867,2008570,2008632…
HG939456	Mauve	SHARED	2009184	2009200	.	.	.	Notes=Lenght16	AL732656,2009184,2009200;CP000114,2009184,2009200;CP003919,2009184,2009200;HF952104,2009184,2009200;HF952106,2009184,2009200;HF952105,2009184,2009200;CP007482,2009184,2009200;CP007565,2009184,2009200;CP007631,2009184,2009200;CP006910,2009184,2009200;CP007572,2009184,2009200;CP007571,2009184,2009200;CP007570,2009184,2009200;FO393392,2009184,2009200;CP010867,2009184,2009200;CP011328,2009184,2009200…
HG939456	Mauve	SHARED	2009204	2009308	.	.	.	Notes=Lenght104	CP000114,2009204,2009308;HF952104,2009204,2009308;CP007631,2009204,2009308;CP007572,2009204,2009308;CP007571,2009204,2009308;CP007570,2009204,2009308;CP010867,2009204,2009308;CP012419,2009204,2009308;CP013202,2009204,2009308;
HG939456	Mauve	SHARED	2020211	2020377	.	.	.	Notes=Lenght166	CP000114,2020211,2020377;HF952104,2020211,2020377;CP007631,2020211,2020377;CP007572,2020211,2020377;CP007571,2020211,2020377;CP007570,2020211,2020377;CP010867,2020211,2020377;CP012419,2020211,2020377;CP013202,2020211,2020377;
HG939456	Mauve	SHARED	2021645	2021931	.	.	.	Notes=Lenght286	CP000114,2021645,2021931;HF952104,2021645,2021931;CP007631,2021645,2021931;CP007572,2021645,2021931;CP007571,2021645,2021931;CP007570,2021645,2021931;CP010867,2021645,2021931;CP012419,2021645,2021931;CP013202,2021645,2021931;
HG939456	Mauve	SHARED	2022258	2023590	.	.	.	Notes=Lenght1332	CP000114,2022258,2023590;HF952104,2022258,2023590;HF952105,2022258,2023590;CP007631,2022258,2023590;CP007572,2022258,2023590;CP007571,2022258,2023590;CP007570,2022258,2023590;CP010867,2022258,2023590;CP012419,2022258,2023590;CP013202,2022258,2023590;
HG939456	Mauve	SHARED	2023591	2023607	.	.	.	Notes=Lenght16	AE009948,2023591,2023607;CP000114,2023591,2023607;CP003810,2023591,2023607;HF952104,2023591,2023607;HF952105,2023591,2023607;CP007631,2023591,2023607;CP007632,2023591,2023607;CP007572,2023591,2023607;CP007571,2023591,2023607;CP007570,2023591,2023607;CP010867,2023591,2023607;CP011325,2023591,2023607;CP011326,2023591,2023607;CP011327,2023591,2023607;CP011329,2023591,2023607;CP012419,2023591,2023607…
HG939456	Mauve	SHARED	2030979	2031272	.	.	.	Notes=Lenght293	AL732656,2030979,2031272;AE009948,2030979,2031272;CP000114,2030979,2031272;CP003810,2030979,2031272;HF952104,2030979,2031272;HF952106,2030979,2031272;HF952105,2030979,2031272;CP007482,2030979,2031272;CP007565,2030979,2031272;CP007631,2030979,2031272;CP007632,2030979,2031272;CP006910,2030979,2031272;CP007572,2030979,2031272;CP007571,2030979,2031272;CP007570,2030979,2031272;FO393392,2030979,2031272…
HG939456	Mauve	SHARED	2063877	2063942	.	.	.	Notes=Lenght65	AL732656,2063877,2063942;AE009948,2063877,2063942;CP000114,2063877,2063942;CP003810,2063877,2063942;CP003919,2063877,2063942;HF952104,2063877,2063942;HF952106,2063877,2063942;HF952105,2063877,2063942;CP007631,2063877,2063942;CP007632,2063877,2063942;CP006910,2063877,2063942;CP007572,2063877,2063942;CP007571,2063877,2063942;CP007570,2063877,2063942;CP010867,2063877,2063942;CP011325,2063877,2063942…
HG939456	Mauve	SHARED	2063943	2064023	.	.	.	Notes=Lenght80	AL732656,2063943,2064023;AE009948,2063943,2064023;CP000114,2063943,2064023;CP003810,2063943,2064023;HF952104,2063943,2064023;HF952106,2063943,2064023;HF952105,2063943,2064023;CP007631,2063943,2064023;CP007632,2063943,2064023;CP006910,2063943,2064023;CP007572,2063943,2064023;CP007571,2063943,2064023;CP007570,2063943,2064023;CP010867,2063943,2064023;CP011325,2063943,2064023;CP011326,2063943,2064023…
HG939456	Mauve	SHARED	2064024	2064035	.	.	.	Notes=Lenght11	AL732656,2064024,2064035;AE009948,2064024,2064035;CP000114,2064024,2064035;CP003810,2064024,2064035;CP003919,2064024,2064035;HF952104,2064024,2064035;HF952106,2064024,2064035;HF952105,2064024,2064035;CP007631,2064024,2064035;CP007632,2064024,2064035;CP006910,2064024,2064035;CP007572,2064024,2064035;CP007571,2064024,2064035;CP007570,2064024,2064035;CP010867,2064024,2064035;CP011325,2064024,2064035…
HG939456	Mauve	SHARED	2065037	2065048	.	.	.	Notes=Lenght11	AL732656,2065037,2065048;AE009948,2065037,2065048;CP000114,2065037,2065048;CP003810,2065037,2065048;CP003919,2065037,2065048;HF952104,2065037,2065048;HF952106,2065037,2065048;HF952105,2065037,2065048;CP007482,2065037,2065048;CP007631,2065037,2065048;CP007632,2065037,2065048;CP006910,2065037,2065048;CP007572,2065037,2065048;CP007571,2065037,2065048;CP007570,2065037,2065048;FO393392,2065037,2065048…
