# Supplementary material for: Functional annotation and distribution overview of RNA families in 27 Streptococcus agalactiae genomes
Source: BMC Genomics. 2018 Jul 28;19:556. doi: 10.1186/s12864-018-4951-z (PMC6064168; doi:10.1186/s12864-018-4951-z)
Supplement: Supplementary file 4 — GFF3 annotations for all classified Regions and ncRNAs. (ZIP 1638 kb) [file 12864_2018_4951_MOESM4_ESM.zip › Additional file 4/HGT_Regions_Evidence/regions_alienhunter.txt]

AE009948 35000 50000
AE009948 55000 62500
AE009948 177500 187500
AE009948 445000 455000
AE009948 567500 580000
AE009948 585000 595000
AE009948 602500 610000
AE009948 927500 940000
AE009948 1167500 1175000
AE009948 1242500 1250000
AE009948 1270000 1275000
AE009948 1280000 1312500
AE009948 1475000 1482500
AE009948 1760000 1767500
AE009948 1832500 1865000
AE009948 1955000 1960000
AE009948 2002500 2010000
AE009948 2092500 2097500
AL732656 35000 50000
AL732656 55000 62500
AL732656 177500 187500
AL732656 230000 240000
AL732656 242500 247500
AL732656 405000 430000
AL732656 435000 440000
AL732656 495000 502500
AL732656 615000 622500
AL732656 730000 742500
AL732656 745000 755000
AL732656 905000 910000
AL732656 987500 992500
AL732656 1017500 1027500
AL732656 1030000 1042500
AL732656 1097500 1102500
AL732656 1167500 1182500
AL732656 1187500 1195000
AL732656 1345000 1355000
AL732656 1357500 1362500
AL732656 1375000 1390000
AL732656 1392500 1422500
AL732656 1425000 1430000
AL732656 1585000 1595000
AL732656 1802500 1807500
AL732656 1870000 1877500
AL732656 2027500 2035000
AL732656 2040000 2057500
AL732656 2080000 2085000
AL732656 2145000 2152500
CP000114 35000 47500
CP000114 55000 62500
CP000114 75000 85000
CP000114 190000 197500
CP000114 270000 275000
CP000114 457500 465000
CP000114 560000 565000
CP000114 575000 585000
CP000114 630000 637500
CP000114 655000 700000
CP000114 1297500 1302500
CP000114 1480000 1487500
CP000114 1782500 1787500
CP000114 1932500 1937500
CP000114 2075000 2080000
CP003810 35000 47500
CP003810 55000 62500
CP003810 75000 85000
CP003810 192500 200000
CP003810 600000 605000
CP003810 622500 627500
CP003810 630000 667500
CP003810 1730000 1735000
CP003810 1880000 1885000
CP003810 1990000 1997500
CP003919 35000 47500
CP003919 55000 62500
CP003919 75000 85000
CP003919 177500 187500
CP003919 1515000 1522500
CP003919 1672500 1680000
CP003919 1682500 1687500
CP006910 35000 50000
CP006910 55000 65000
CP006910 180000 190000
CP006910 375000 382500
CP006910 385000 402500
CP006910 405000 410000
CP006910 487500 492500
CP006910 577500 590000
CP006910 635000 642500
CP006910 1035000 1040000
CP006910 1042500 1047500
CP006910 1172500 1180000
CP006910 1247500 1252500
CP006910 1410000 1415000
CP006910 1687500 1695000
CP006910 1842500 1847500
CP006910 1855000 1865000
CP006910 1890000 1895000
CP007482 140000 145000
CP007482 185000 200000
CP007482 207500 215000
CP007482 327500 337500
CP007482 1110000 1115000
CP007482 1540000 1547500
CP007482 1695000 1702500
CP007565 140000 145000
CP007565 185000 200000
CP007565 207500 215000
CP007565 327500 337500
CP007565 1540000 1547500
CP007565 1695000 1700000
CP007570 37500 52500
CP007570 60000 65000
CP007570 190000 202500
CP007570 400000 405000
CP007570 465000 470000
CP007570 472500 477500
CP007570 580000 587500
CP007570 605000 682500
CP007570 737500 742500
CP007570 947500 952500
CP007570 1010000 1015000
CP007570 1232500 1240000
CP007570 1307500 1315000
CP007570 1317500 1322500
CP007570 1437500 1442500
CP007570 1495000 1502500
CP007570 1727500 1732500
CP007570 1757500 1762500
CP007570 1787500 1800000
CP007570 1805000 1812500
CP007570 1850000 1857500
CP007570 1882500 1900000
CP007570 1952500 1957500
CP007570 2045000 2050000
CP007570 2052500 2060000
CP007570 2085000 2092500
CP007570 2142500 2147500
CP007570 2182500 2187500
CP007571 37500 52500
CP007571 60000 65000
CP007571 190000 200000
CP007571 462500 470000
CP007571 602500 612500
CP007571 617500 622500
CP007571 645000 722500
CP007571 982500 987500
CP007571 1045000 1050000
CP007571 1262500 1270000
CP007571 1340000 1345000
CP007571 1525000 1532500
CP007571 1752500 1757500
CP007571 1780000 1785000
CP007571 1822500 1830000
CP007571 1852500 1867500
CP007571 1920000 1930000
CP007571 1982500 1987500
CP007571 2012500 2020000
CP007571 2022500 2027500
CP007571 2112500 2120000
CP007571 2155000 2160000
CP007572 37500 52500
CP007572 60000 65000
CP007572 190000 197500
CP007572 205000 215000
CP007572 415000 420000
CP007572 480000 487500
CP007572 490000 495000
CP007572 607500 617500
CP007572 625000 635000
CP007572 640000 647500
CP007572 667500 710000
CP007572 972500 977500
CP007572 1105000 1110000
CP007572 1257500 1265000
CP007572 1345000 1350000
CP007572 1360000 1365000
CP007572 1522500 1530000
CP007572 1755000 1760000
CP007572 1785000 1790000
CP007572 1830000 1837500
CP007572 1867500 1880000
CP007572 1932500 1940000
CP007572 2037500 2042500
CP007572 2070000 2075000
CP007572 2130000 2135000
CP007631 35000 50000
CP007631 55000 62500
CP007631 177500 187500
CP007631 385000 390000
CP007631 445000 450000
CP007631 452500 457500
CP007631 567500 580000
CP007631 585000 595000
CP007631 600000 607500
CP007631 622500 640000
CP007631 642500 690000
CP007631 1222500 1227500
CP007631 1295000 1302500
CP007631 1305000 1310000
CP007631 1337500 1392500
CP007631 1395000 1400000
CP007631 1557500 1565000
CP007631 1852500 1860000
CP007631 2010000 2015000
CP007631 2037500 2042500
CP007631 2050000 2057500
CP007631 2082500 2087500
CP007631 2167500 2172500
CP007632 35000 50000
CP007632 55000 62500
CP007632 177500 187500
CP007632 237500 242500
CP007632 385000 390000
CP007632 445000 452500
CP007632 595000 602500
CP007632 605000 612500
CP007632 615000 625000
CP007632 632500 640000
CP007632 735000 740000
CP007632 770000 775000
CP007632 897500 907500
CP007632 957500 962500
CP007632 1142500 1150000
CP007632 1217500 1225000
CP007632 1235000 1240000
CP007632 1317500 1325000
CP007632 1622500 1627500
CP007632 1690000 1697500
CP007632 1847500 1855000
CP007632 1857500 1862500
CP007632 1877500 1885000
CP007632 1895000 1902500
CP007632 1925000 1932500
CP007632 1985000 1990000
CP010319 30000 42500
CP010319 50000 57500
CP010319 172500 182500
CP010319 1212500 1227500
CP010319 1230000 1245000
CP010319 1407500 1412500
CP010319 1690000 1697500
CP010319 1842500 1847500
CP010867 35000 50000
CP010867 55000 62500
CP010867 177500 187500
CP010867 242500 250000
CP010867 395000 400000
CP010867 567500 575000
CP010867 595000 617500
CP010867 620000 657500
CP010867 990000 995000
CP010867 1197500 1202500
CP010867 1270000 1275000
CP010867 1280000 1285000
CP010867 1455000 1462500
CP010867 1750000 1757500
CP010867 1907500 1915000
CP011325 35000 47500
CP011325 55000 62500
CP011325 75000 85000
CP011325 192500 200000
CP011325 600000 605000
CP011325 622500 667500
CP011325 1427500 1432500
CP011325 1730000 1737500
CP011325 1992500 1997500
CP011326 30000 42500
CP011326 50000 57500
CP011326 70000 80000
CP011326 187500 195000
CP011326 267500 272500
CP011326 592500 600000
CP011326 617500 622500
CP011326 625000 662500
CP011326 1715000 1720000
CP011326 1975000 1982500
CP011327 35000 47500
CP011327 55000 62500
CP011327 75000 85000
CP011327 192500 200000
CP011327 600000 605000
CP011327 622500 627500
CP011327 630000 667500
CP011327 1732500 1737500
CP011327 1992500 1997500
CP011328 140000 145000
CP011328 187500 200000
CP011328 207500 215000
CP011328 330000 340000
CP011328 1542500 1550000
CP011328 1695000 1702500
CP011329 35000 50000
CP011329 55000 62500
CP011329 177500 187500
CP011329 390000 395000
CP011329 562500 570000
CP011329 590000 637500
CP011329 942500 957500
CP011329 1045000 1050000
CP011329 1242500 1250000
CP011329 1267500 1272500
CP011329 1292500 1300000
CP011329 1305000 1310000
CP011329 1347500 1370000
CP011329 1800000 1807500
CP011329 1960000 1965000
CP011329 1995000 2002500
CP012419 15000 30000
CP012419 37500 42500
CP012419 87500 95000
CP012419 97500 122500
CP012419 205000 215000
CP012419 470000 477500
CP012419 612500 620000
CP012419 1185000 1197500
CP012419 1205000 1210000
CP012419 1262500 1267500
CP012419 1287500 1292500
CP012419 1390000 1395000
CP012419 1447500 1455000
CP012419 1745000 1750000
CP012419 1892500 1897500
CP012419 1912500 1922500
CP012419 1947500 1952500
CP012419 2005000 2010000
CP012419 2045000 2050000
CP013202 35000 50000
CP013202 55000 62500
CP013202 177500 187500
CP013202 237500 242500
CP013202 405000 410000
CP013202 577500 585000
CP013202 605000 610000
CP013202 620000 632500
CP013202 635000 640000
CP013202 642500 682500
CP013202 942500 947500
CP013202 1015000 1020000
CP013202 1222500 1227500
CP013202 1295000 1300000
CP013202 1775000 1782500
CP013202 1962500 1970000
CP013202 1987500 1992500
CP013202 2027500 2032500
FO393392 185000 200000
FO393392 207500 215000
FO393392 330000 337500
FO393392 1540000 1547500
FO393392 1695000 1700000
HF952104 35000 50000
HF952104 55000 62500
HF952104 177500 187500
HF952104 395000 400000
HF952104 567500 575000
HF952104 595000 610000
HF952104 617500 657500
HF952104 917500 922500
HF952104 990000 995000
HF952104 1197500 1202500
HF952104 1270000 1277500
HF952104 1315000 1340000
HF952104 1502500 1510000
HF952104 1797500 1805000
HF952104 1955000 1960000
HF952104 2000000 2005000
HF952105 35000 50000
HF952105 55000 62500
HF952105 180000 190000
HF952105 380000 385000
HF952105 570000 580000
HF952105 632500 637500
HF952105 652500 667500
HF952105 970000 975000
HF952105 1245000 1250000
HF952105 1280000 1292500
HF952105 1295000 1302500
HF952105 1307500 1312500
HF952105 1465000 1472500
HF952105 1740000 1745000
HF952105 1762500 1770000
HF952105 1927500 1932500
HF952105 1940000 1947500
HF952105 1972500 1977500
HF952105 2027500 2032500
HF952105 2055000 2067500
HF952106 35000 50000
HF952106 55000 62500
HF952106 180000 190000
HF952106 597500 602500
HF952106 617500 642500
HF952106 645000 677500
HF952106 685000 695000
HF952106 1060000 1065000
HF952106 1422500 1430000
HF952106 1705000 1712500
HF952106 1867500 1875000
HF952106 1912500 1922500
HG939456 35000 50000
HG939456 55000 62500
HG939456 180000 190000
HG939456 387500 392500
HG939456 447500 455000
HG939456 565000 572500
HG939456 847500 852500
HG939456 922500 930000
HG939456 1200000 1207500
HG939456 1307500 1315000
HG939456 1677500 1685000
HG939456 1840000 1845000
HG939456 1867500 1875000
HG939456 1885000 1890000
HG939456 1892500 1897500
HG939456 1925000 1930000
