# Supplementary material for: Functional annotation and distribution overview of RNA families in 27 Streptococcus agalactiae genomes
Source: BMC Genomics. 2018 Jul 28;19:556. doi: 10.1186/s12864-018-4951-z (PMC6064168; doi:10.1186/s12864-018-4951-z)
Supplement: Supplementary file 4 — GFF3 annotations for all classified Regions and ncRNAs. (ZIP 1638 kb) [file 12864_2018_4951_MOESM4_ESM.zip › Additional file 4/HGT_Regions_Evidence/regions_islandviewer.txt]

AE009948 1029739 1036437
AE009948 1300833 1310061
AE009948 1828608 1867217
AE009948 1835527 1841711
AE009948 1848048 1855565
AE009948 1856026 1862240
AE009948 2091952 2096168
AE009948 229068 234365
AE009948 232830 239657
AE009948 452388 457956
AE009948 555617 576861
AE009948 570841 576861
AE009948 57991 62548
AE009948 598441 609341
AE009948 601746 609341
AE009948 926730 941496
AE009948 929390 940830
AL732656 1013018 1033922
AL732656 1028476 1045519
AL732656 1100342 1106208
AL732656 1169422 1177995
AL732656 1191725 1197446
AL732656 1361845 1367968
AL732656 1387097 1400195
AL732656 1400698 1413483
AL732656 1409265 1423296
AL732656 1410217 1422074
AL732656 1414751 1421921
AL732656 2143020 2149568
AL732656 233927 240198
AL732656 411930 430713
AL732656 611992 622288
AL732656 614923 622288
AL732656 646036 652941
AL732656 740977 758894
CP000114 1307631 1319424
CP000114 139079 151240
CP000114 1946624 1959712
CP000114 1952333 1956398
CP000114 2072646 2080975
CP000114 242377 249042
CP000114 457777 462322
CP000114 627004 637492
CP000114 629936 637492
CP000114 666727 684180
CP000114 685399 701707
CP000114 719358 724748
CP003810 142553 155958
CP003810 1894244 1901685
CP003810 1899953 1904647
CP003810 1989854 1998690
CP003810 244904 251569
CP003810 274660 279258
CP003810 594842 605330
CP003810 597774 605330
CP003810 631828 662698
CP003919 1672091 1688275
CP003919 1672648 1679071
CP003919 1681701 1688275
CP003919 227780 254607
CP006910 1852518 1859199
CP006910 392233 396255
CP006910 632884 641015
CP006910 957454 962789
CP007482 1694358 1700781
CP007565 1693824 1700247
CP007570 1076365 1081922
CP007570 1818320 1823880
CP007570 1892418 1899721
CP007570 1953299 1957516
CP007570 2053380 2059434
CP007570 2153746 2159182
CP007570 248471 255137
CP007570 577789 587207
CP007570 605897 639077
CP007570 608400 618619
CP007570 61372 66673
CP007570 639111 644972
CP007570 646771 661995
CP007570 650448 656196
CP007570 666805 673722
CP007570 667023 684777
CP007570 684979 698693
CP007571 1111769 1117326
CP007571 1345796 1351952
CP007571 1860087 1867390
CP007571 1917359 1930323
CP007571 1920978 1929557
CP007571 2014259 2019969
CP007571 2112959 2121565
CP007571 2113113 2117948
CP007571 2124341 2129777
CP007571 246920 253585
CP007571 584123 589009
CP007571 61372 66673
CP007571 614352 623770
CP007571 646873 663836
CP007571 656206 668155
CP007571 665283 679305
CP007571 668178 681160
CP007571 681181 685664
CP007571 687069 702283
CP007571 696626 705408
CP007571 705687 712909
CP007571 707311 725065
CP007571 717603 723624
CP007571 724706 729018
CP007571 729403 733777
CP007571 734496 738905
CP007572 1107979 1113536
CP007572 1860930 1866203
CP007572 1868973 1880383
CP007572 189842 195002
CP007572 1932393 1940415
CP007572 2036403 2042457
CP007572 2129595 2133811
CP007572 2140204 2145640
CP007572 263370 270036
CP007572 607531 612155
CP007572 61372 66673
CP007572 637498 648979
CP007572 667328 677974
CP007572 678273 688701
CP007572 704669 713659
CP007572 719834 724242
CP007631 1323946 1329073
CP007631 1337297 1352344
CP007631 1353929 1359786
CP007631 1360887 1370189
CP007631 1377712 1385788
CP007631 1385070 1391990
CP007631 1385881 1391678
CP007631 2018254 2047614
CP007631 2041315 2045763
CP007631 2050936 2057861
CP007631 233246 240204
CP007631 57924 62481
CP007631 598126 606480
CP007631 622601 634883
CP007631 654620 672086
CP007631 673305 684935
CP007632 1402847 1408353
CP007632 1618210 1626954
CP007632 1849451 1854802
CP007632 1862342 1870269
CP007632 1870276 1876458
CP007632 1984986 1989202
CP007632 628238 638311
CP010319 1230909 1243065
CP010319 565781 571033
CP010319 618087 623905
CP010867 1920097 1928819
CP010867 232247 239189
CP010867 565793 574941
CP010867 57813 62349
CP010867 597884 609294
CP010867 619959 624758
CP010867 627785 638195
CP010867 640264 653811
CP010867 988828 996207
CP011325 1897328 1906489
CP011325 597475 605566
CP011325 630184 663848
CP011325 97666 103999
CP011326 138007 147911
CP011326 1880564 1889725
CP011326 587046 599868
CP011326 591777 599868
CP011326 624486 658150
CP011326 65944 95824
CP011326 91971 98304
CP011327 143468 153372
CP011327 1896956 1906117
CP011327 592508 605560
CP011327 597239 605560
CP011327 629948 663612
CP011327 71777 103765
CP011328 1695468 1705168
CP011328 1696154 1702577
CP011328 24560 30725
CP011329 1342779 1347316
CP011329 1363058 1369978
CP011329 1960494 1965845
CP011329 454294 459862
CP011329 562326 570456
CP011329 57989 62546
CP011329 598273 616400
CP011329 617188 636696
CP011329 628335 639580
CP011329 674293 679227
CP011329 682562 687494
CP011329 945540 956950
CP012419 1196013 1200529
CP012419 1207019 1213388
CP012419 1217665 1221962
CP012419 1913202 1917710
CP012419 2042732 2048625
CP012419 611170 619525
CP013202 1996561 2003049
CP013202 232911 237892
CP013202 575670 584818
CP013202 57813 62349
CP013202 602067 609003
CP013202 618573 624638
CP013202 621416 632826
CP013202 651317 661727
CP013202 663796 677343
FO393392 1246975 1266145
FO393392 1692910 1699802
FO393392 1694477 1700900
HF952104 1283345 1290478
HF952104 1303909 1338656
HF952104 1322744 1330466
HF952104 1330620 1337005
HF952104 1331735 1338656
HF952104 1955092 1959885
HF952104 1968833 1974767
HF952104 232255 239208
HF952104 239302 258457
HF952104 454850 463411
HF952104 564477 574963
HF952104 567407 574963
HF952104 57814 62350
HF952104 597676 609086
HF952104 613185 617395
HF952104 626392 636802
HF952104 638872 643083
HF952104 646497 652422
HF952104 659474 663428
HF952104 674520 679910
HF952104 985025 989356
HF952104 985130 992283
HF952104 989492 995214
HF952105 1039951 1048473
HF952105 1170901 1179667
HF952105 1264893 1268985
HF952105 1269221 1277299
HF952105 1277329 1294887
HF952105 1294844 1305052
HF952105 1936072 1947599
HF952105 1938269 1945217
HF952105 2055935 2063664
HF952105 2057730 2063664
HF952105 236895 243057
HF952105 56649 61096
HF952105 567936 574253
HF952105 579912 584856
HF952105 584352 589624
HF952105 619284 628591
HF952105 631663 639543
HF952105 643254 650526
HF952105 656470 671444
HF952105 680221 684828
HF952105 74781 102049
HF952106 1063121 1068580
HF952106 1719665 1723160
HF952106 1878733 1889651
HF952106 597451 601815
HF952106 609702 628137
HF952106 610475 624878
HF952106 631010 638792
HF952106 642292 680370
HF952106 645230 649684
HF952106 651558 663624
HF952106 665209 671066
HF952106 672167 683225
HF952106 685709 693080
HF952106 698775 704771
HF952106 704871 720771
HG939456 1215180 1219573
HG939456 1219907 1224314
HG939456 1392687 1398333
HG939456 1840290 1845641
HG939456 452968 458536
HG939456 563765 571895
HG939456 565502 570832
HG939456 916361 930171
