# Supplementary material for: Functional annotation and distribution overview of RNA families in 27 Streptococcus agalactiae genomes
Source: BMC Genomics. 2018 Jul 28;19:556. doi: 10.1186/s12864-018-4951-z (PMC6064168; doi:10.1186/s12864-018-4951-z)
Supplement: Supplementary file 4 — GFF3 annotations for all classified Regions and ncRNAs. (ZIP 1638 kb) [file 12864_2018_4951_MOESM4_ESM.zip › Additional file 4/HGT_Regions_Evidence/regions_phaster.txt]

AE009948 554829 600594
AE009948 1816883 1876441
AE009948 1944856 1978401
CP000114 540785 586079
CP000114 663056 718916
CP000114 2051604 2086164
CP003810 639123 668474
CP003919 931026 964991
HF952104 631062 662196
HF952105 584352 590913
HF952105 600592 691064
HF952105 1532770 1564286
HF952105 2051240 2068191
HG939456 1194719 1198963
HG939456 2009248 2026188
CP007631 553124 603380
CP007631 661346 690711
CP007631 1298122 1337258
CP007631 2165516 2182377
CP007632 579564 633792
CP006910 548074 591370
CP007572 182742 229474
CP007572 591699 650522
CP007571 560447 623831
CP007570 1784038 1834347
CP010867 632455 660622
CP010867 2035880 2053132
CP011325 627244 673450
CP011325 1246359 1253925
CP011326 621546 667752
CP011326 1240504 1248070
CP011327 627008 673214
CP011327 1246155 1253721
CP011329 610676 642109
CP011329 1231802 1252953
CP011329 1271247 1288945
CP010319 563327 581260
CP012419 81637 124321
CP012419 1184424 1221962
CP012419 1247050 1275385
CP012419 2041942 2058407
CP013202 655987 680543
CP013202 1287311 1318001
