# Supplementary material for: Functional annotation and distribution overview of RNA families in 27 Streptococcus agalactiae genomes
Source: BMC Genomics. 2018 Jul 28;19:556. doi: 10.1186/s12864-018-4951-z (PMC6064168; doi:10.1186/s12864-018-4951-z)
Supplement: Supplementary file 5 — RNA families group, function and conservation information. (XLSX 20 kb) [file 12864_2018_4951_MOESM5_ESM.xlsx]

## Sheet: Sheet1
sRNAs
Family	Group	Function	Conservation	Exclusive in genus
FMN	Riboswitch	biosynthesis and transport of riboflavin (vitamin B(2)) and related compounds	100
PreQ1	Riboswitch	biosynthesis of the nucleoside queuosine (Q) from GTP	100
L10-leader	leader	autoregulation	100
tracrRNA	trans	crispr/cas related	100
6S	gene	represses expression from sigma70-dependent promoters during stationary phase	100
tmRNA	gene	recycles the stalled ribosome, adds a proteolysis-inducing tag to the unfinished polypeptide, and facilitates the degradation of the aberrant messenger RNA	100
TPP	Riboswitch	binds directly to thiamine pyrophosphate (TPP) to regulate gene expression	100
purine	Riboswitch	binds to purine ligands via a natural aptamer domain	100
Bacteria_small SRP	gene	smal subunite of signal recognition particle (SRP) ribonucleoprotein complex	100
glycine	Riboswitch	bind glycine to regulate the expression of downstream genes	100
PyrR	cis	pyrimidine biosynthesis and transport	100
L13-leader	leader	autoregulation	100
L20-leader	leader	autoregulation	100
L21-leader	leader	autoregulation	100
PreQ1-II	Riboswitch	predicted to encode membrane-bound proteins and have been proposed to be a transporter of preQ1, or a related metabolit	100
23S-methyl	cis	found upstream of genes predicted to encode rRNA methyltransferases	100
L17DE	leader	might be in the 3' UTR regulation of ribosome protein	100
Lacto-rpoB	cis	5' untranslated regions of rpoB genes	100
asd	cis/sRNA	unknown	100
sau-50	sRNA	unknown	100
Spd-sr37	cis	regulates downstream gene	100
SSRC34	sRNA	unknown	100
yjdF	Riboswitch	sense azaaromatic compounds	<100 - >90
SpR19-sRNA	sRNA	unknown	<100 - >90
SSRC38	sRNA	unknown	>40	exclusive
rli38	sRNA	role in virulence	>40
rli28	antisense	role in virulence	>40
RatA	antitoxin	binds with the toxin TxpA mRNA across the complimentary region promoting degradation/associated to phage	>40
SpF41-sRNA	sRNA	virulence	poorly conserved	exclusive
RNAOUT	antisense	regulates mobile element IS10	poorly conserved
SpF39-sRNA	sRNA	uknown	poorly conserved	exclusive
SpF01-sRNA	sRNA	uknown	poorly conserved
other ncRNAs
Family	Group	Function	Conservation	Exclusive in genus
RNAseP-b	ribozyme	cleave off an extra, or precursor, sequence of RNA on tRNA molecules	100
GII intron	ribozyme	retrotransposon	>40
GOLLD	unknown	phage related RNA	poorly conserved
Summary
RNA families
25 families highly conserved over 27 genomes
5 families moderately conserved
5 families present in 1 or 2 genomes
