# Supplementary material for: Functional annotation and distribution overview of RNA families in 27 Streptococcus agalactiae genomes
Source: BMC Genomics. 2018 Jul 28;19:556. doi: 10.1186/s12864-018-4951-z (PMC6064168; doi:10.1186/s12864-018-4951-z)
Supplement: Supplementary file 7 — Circos plots for all individual GBS genomes analyzed. All Additional file 4 information is plotted over genome extension. The tracks and the color code follow the same pattern as in Fig. 1. (ZIP 10957 kb) [file 12864_2018_4951_MOESM7_ESM.zip]

Archive with 28 entries (27 files):
- Additional file 6/
- Additional file 6/AE009948.png
- Additional file 6/AL732656.png
- Additional file 6/CP000114.png
- Additional file 6/CP003810.png
- Additional file 6/CP003919.png
- Additional file 6/CP006910.png
- Additional file 6/CP007482.png
- Additional file 6/CP007565.png
- Additional file 6/CP007570.png
- Additional file 6/CP007571.png
- Additional file 6/CP007572.png
- Additional file 6/CP007631.png
- Additional file 6/CP007632.png
- Additional file 6/CP010319.png
- Additional file 6/CP010867.png
- Additional file 6/CP011325.png
- Additional file 6/CP011326.png
- Additional file 6/CP011327.png
- Additional file 6/CP011328.png
- Additional file 6/CP011329.png
- Additional file 6/CP012419.png
- Additional file 6/CP013202.png
- Additional file 6/FO393392.png
- Additional file 6/HF952104.png
- Additional file 6/HF952105.png
- Additional file 6/HF952106.png
- Additional file 6/HG939456.png
