# Supplementary material for: Functional annotation and distribution overview of RNA families in 27 Streptococcus agalactiae genomes
Source: BMC Genomics. 2018 Jul 28;19:556. doi: 10.1186/s12864-018-4951-z (PMC6064168; doi:10.1186/s12864-018-4951-z)
Supplement: Supplementary file 9 — Coverage plots and read counts for annotated ncRNAs regions of NEM316 strain. X axis on images are annotated region and Y axis are coverage per base. (ZIP 272 kb) [file 12864_2018_4951_MOESM9_ESM.zip]

Archive with 34 entries (33 files):
- Additional file 7/
- Additional file 7/Raw_Counts_per_region.xlsx
- Additional file 7/RES_POS_100087_100185_FAM_yjdF.svg
- Additional file 7/RES_POS_1124364_1124483_FAM_PyrR.svg
- Additional file 7/RES_POS_1133777_1133913_FAM_asd.svg
- Additional file 7/RES_POS_1163395_1163490_FAM_Purine.svg
- Additional file 7/RES_POS_1250640_1250772_FAM_Glycine.svg
- Additional file 7/RES_POS_1351516_1351681_FAM_SSRC38.svg
- Additional file 7/RES_POS_1371735_1371884_FAM_rli38.svg
- Additional file 7/RES_POS_1423402_1423551_FAM_rli38.svg
- Additional file 7/RES_POS_1424496_1424629_FAM_L10_leader.svg
- Additional file 7/RES_POS_1490863_1490942_FAM_L21_leader.svg
- Additional file 7/RES_POS_1505228_1505353_FAM_L20_leader.svg
- Additional file 7/RES_POS_1522882_1523027_FAM_FMN.svg
- Additional file 7/RES_POS_1698124_1698222_FAM_23S-methyl.svg
- Additional file 7/RES_POS_178933_178990_FAM_Lacto-rpoB.svg
- Additional file 7/RES_POS_2036264_2036455_FAM_6S.svg
- Additional file 7/RES_POS_2177113_2177179_FAM_Spd-sr37.svg
- Additional file 7/RES_POS_231806_231887_FAM_L13_leader.svg
- Additional file 7/RES_POS_275505_275631_FAM_SpR19_sRNA.svg
- Additional file 7/RES_POS_313608_313976_FAM_RNaseP_bact_b.svg
- Additional file 7/RES_POS_375652_375780_FAM_SSRC34.svg
- Additional file 7/RES_POS_457917_458002_FAM_Bacteria_small_SRP.svg
- Additional file 7/RES_POS_503719_503806_FAM_RatA.svg
- Additional file 7/RES_POS_503865_504049_FAM_rli28.svg
- Additional file 7/RES_POS_572663_572808_FAM_sau-50.svg
- Additional file 7/RES_POS_600152_600196_FAM_PreQ1.svg
- Additional file 7/RES_POS_784995_785109_FAM_FMN.svg
- Additional file 7/RES_POS_860206_860304_FAM_TPP.svg
- Additional file 7/RES_POS_879269_879358_FAM_TPP.svg
- Additional file 7/RES_POS_891258_891371_FAM_preQ1-II.svg
- Additional file 7/RES_POS_90858_90930_FAM_L17DE.svg
- Additional file 7/RES_POS_945497_945601_FAM_tracrRNA.svg
- Additional file 7/RES_POS_965427_965776_FAM_tmRNA.svg
