# Supplementary material for: Functional annotation and distribution overview of RNA families in 27 Streptococcus agalactiae genomes
Source: BMC Genomics. 2018 Jul 28;19:556. doi: 10.1186/s12864-018-4951-z (PMC6064168; doi:10.1186/s12864-018-4951-z)
Supplement: Supplementary file 9 — Coverage plots and read counts for annotated ncRNAs regions of NEM316 strain. X axis on images are annotated region and Y axis are coverage per base. (ZIP 272 kb) [file 12864_2018_4951_MOESM9_ESM.zip › Additional file 7/Raw_Counts_per_region.xlsx]

## Sheet: Plan1
Chromossome	Start	End	ID	BROTHX1	BROTHX2	MILKX1	MILKX2	MILKX3
AL732656	945497	945601	ID=RF02348;Name=tracrRNA	42	18	1433	2143	2102
AL732656	313608	313976	ID=RF00011;Name=RNaseP_bact_b	170641	426460	332706	666857	338788
AL732656	2036264	2036455	ID=RF00013;Name=6S	43779	398698	28019	41652	28080
AL732656	965427	965776	ID=RF00023;Name=tmRNA	19498	11832	45786	64131	63305
AL732656	860206	860304	ID=RF00059;Name=TPP	23	11	158	285	204
AL732656	1505228	1505353	ID=RF00558;Name=L20_leader	220	243	1243	1606	2520
AL732656	503865	504049	ID=RF01492;Name=rli28	747625	191456	11680	20420	10635
AL732656	503719	503806	ID=RF01776;Name=RatA	222351	38027	1237	2176	1320
AL732656	275505	275631	ID=RF02447;Name=SpR19_sRNA	82	63	542	791	653
AL732656	784995	785109	ID=RF00050;Name=FMN	79489	13231	473	789	555
AL732656	600152	600196	ID=RF00522;Name=PreQ1	2	2	22	26	39
AL732656	1424496	1424629	ID=RF00557;Name=L10_leader	415	814	7061	10845	13077
AL732656	178933	178990	ID=RF01709;Name=Lacto-rpoB	7	4	150	234	258
AL732656	1522882	1523027	ID=RF00050;Name=FMN	158702	44263	7204	12120	7038
AL732656	879269	879358	ID=RF00059;Name=TPP	609	242	16	33	37
AL732656	1163395	1163490	ID=RF00167;Name=Purine	119	604	1378	2317	2471
AL732656	457917	458002	ID=RF00169;Name=Bacteria_small_SRP	10	1	90	107	181
AL732656	1250640	1250772	ID=RF00504;Name=Glycine	309	602	1947	3046	2096
AL732656	231806	231887	ID=RF00555;Name=L13_leader	129	76	1430	1937	2057
AL732656	1490863	1490942	ID=RF00559;Name=L21_leader	74	72	1755	2447	2586
AL732656	891258	891371	ID=RF01054;Name=preQ1-II	35	28	77	148	112
AL732656	1698124	1698222	ID=RF01065;Name=23S-methyl	8	7	72	89	97
AL732656	1133777	1133913	ID=RF01732;Name=asd	36400	82435	2214	3235	2232
AL732656	100087	100185	ID=RF01764;Name=yjdF	22	12	196	194	327
AL732656	2177113	2177179	ID=RF02419;Name=Spd-sr37	2	5	62	85	145
AL732656	1124364	1124483	ID=RF00515;Name=PyrR	2	0	14	38	25
AL732656	1371735	1371884	ID=RF01470;Name=rli38	18	14	157	227	325
AL732656	90858	90930	ID=RF01708;Name=L17DE	115	235	510	727	786
AL732656	1351516	1351681	ID=RF02527;Name=SSRC38	3	1	7	15	20
AL732656	1423402	1423551	ID=RF01470;Name=rli38	569	1149	3467	5182	6115
AL732656	572663	572808	ID=RF02391;Name=sau-50	964	709	8508	16214	12717
AL732656	375652	375780	ID=RF02526;Name=SSRC34	61	28	500	761	755
