# Supplementary material for: Functional annotation and distribution overview of RNA families in 27 Streptococcus agalactiae genomes
Source: BMC Genomics. 2018 Jul 28;19:556. doi: 10.1186/s12864-018-4951-z (PMC6064168; doi:10.1186/s12864-018-4951-z)
Supplement: Supplementary file 10 — Coverage plots for surrounding region of detected RNA families. (ZIP 2654 kb) [file 12864_2018_4951_MOESM10_ESM.zip]

Archive with 67 entries (64 files):
- Additional file 10/
- Additional file 10/Range1600/
- Additional file 10/Range1600/RES_23S-methyl.1698124.1698222.line.svg
- Additional file 10/Range1600/RES_6S.2036264.2036455.line.svg
- Additional file 10/Range1600/RES_asd.1133777.1133913.line.svg
- Additional file 10/Range1600/RES_Bacteria_small_SRP.457917.458002.line.svg
- Additional file 10/Range1600/RES_FMN.1522882.1523027.line.svg
- Additional file 10/Range1600/RES_FMN.784995.785109.line.svg
- Additional file 10/Range1600/RES_Glycine.1250640.1250772.line.svg
- Additional file 10/Range1600/RES_L10_leader.1424496.1424629.line.svg
- Additional file 10/Range1600/RES_L13_leader.231806.231887.line.svg
- Additional file 10/Range1600/RES_L17DE.90858.90930.line.svg
- Additional file 10/Range1600/RES_L20_leader.1505228.1505353.line.svg
- Additional file 10/Range1600/RES_L21_leader.1490863.1490942.line.svg
- Additional file 10/Range1600/RES_Lacto-rpoB.178933.178990.line.svg
- Additional file 10/Range1600/RES_preQ1-II.891258.891371.line.svg
- Additional file 10/Range1600/RES_PreQ1.600152.600196.line.svg
- Additional file 10/Range1600/RES_Purine.1163395.1163490.line.svg
- Additional file 10/Range1600/RES_PyrR.1124364.1124483.line.svg
- Additional file 10/Range1600/RES_RatA.503719.503806.line.svg
- Additional file 10/Range1600/RES_rli28.503865.504049.line.svg
- Additional file 10/Range1600/RES_rli38.1371735.1371884.line.svg
- Additional file 10/Range1600/RES_rli38.1423402.1423551.line.svg
- Additional file 10/Range1600/RES_RNaseP_bact_b.313608.313976.line.svg
- Additional file 10/Range1600/RES_sau-50.572663.572808.line.svg
- Additional file 10/Range1600/RES_Spd-sr37.2177113.2177179.line.svg
- Additional file 10/Range1600/RES_SpR19_sRNA.275505.275631.line.svg
- Additional file 10/Range1600/RES_SSRC34.375652.375780.line.svg
- Additional file 10/Range1600/RES_SSRC38.1351516.1351681.line.svg
- Additional file 10/Range1600/RES_tmRNA.965427.965776.line.svg
- Additional file 10/Range1600/RES_TPP.860206.860304.line.svg
- Additional file 10/Range1600/RES_TPP.879269.879358.line.svg
- Additional file 10/Range1600/RES_tracrRNA.945497.945601.line.svg
- Additional file 10/Range1600/RES_yjdF.100087.100185.line.svg
- Additional file 10/Range800/
- Additional file 10/Range800/RES_23S-methyl.1698124.1698222.line.svg
- Additional file 10/Range800/RES_6S.2036264.2036455.line.svg
- Additional file 10/Range800/RES_asd.1133777.1133913.line.svg
- Additional file 10/Range800/RES_Bacteria_small_SRP.457917.458002.line.svg
- Additional file 10/Range800/RES_FMN.1522882.1523027.line.svg
- Additional file 10/Range800/RES_FMN.784995.785109.line.svg
- Additional file 10/Range800/RES_Glycine.1250640.1250772.line.svg
- Additional file 10/Range800/RES_L10_leader.1424496.1424629.line.svg
- Additional file 10/Range800/RES_L13_leader.231806.231887.line.svg
- Additional file 10/Range800/RES_L17DE.90858.90930.line.svg
- Additional file 10/Range800/RES_L20_leader.1505228.1505353.line.svg
- Additional file 10/Range800/RES_L21_leader.1490863.1490942.line.svg
- Additional file 10/Range800/RES_Lacto-rpoB.178933.178990.line.svg
- Additional file 10/Range800/RES_preQ1-II.891258.891371.line.svg
- Additional file 10/Range800/RES_PreQ1.600152.600196.line.svg
- Additional file 10/Range800/RES_Purine.1163395.1163490.line.svg
- Additional file 10/Range800/RES_PyrR.1124364.1124483.line.svg
- Additional file 10/Range800/RES_RatA.503719.503806.line.svg
- Additional file 10/Range800/RES_rli28.503865.504049.line.svg
- Additional file 10/Range800/RES_rli38.1371735.1371884.line.svg
- Additional file 10/Range800/RES_rli38.1423402.1423551.line.svg
- Additional file 10/Range800/RES_RNaseP_bact_b.313608.313976.line.svg
- Additional file 10/Range800/RES_sau-50.572663.572808.line.svg
- Additional file 10/Range800/RES_Spd-sr37.2177113.2177179.line.svg
- Additional file 10/Range800/RES_SpR19_sRNA.275505.275631.line.svg
- Additional file 10/Range800/RES_SSRC34.375652.375780.line.svg
- Additional file 10/Range800/RES_SSRC38.1351516.1351681.line.svg
- Additional file 10/Range800/RES_tmRNA.965427.965776.line.svg
- Additional file 10/Range800/RES_TPP.860206.860304.line.svg
- Additional file 10/Range800/RES_TPP.879269.879358.line.svg
- Additional file 10/Range800/RES_tracrRNA.945497.945601.line.svg
- Additional file 10/Range800/RES_yjdF.100087.100185.line.svg
